# Supplementary material for: Enantioselective Olefin 1,2-Arylamination Catalyzed by a Planar Chiral Indenyl-Rhodium(III) Complex
Source: ACS Catal. 2026 Jan 16;16(4):3453–63. doi: 10.1021/acscatal.5c07589 (PMC12930352; doi:10.1021/acscatal.5c07589)
Supplement: Supplementary file 2 [file cs5c07589_si_002.xyz]

17
Indenyl-Rh(III)
  C       0.962127     -0.106511     -0.000585
  C       0.973653      0.646038     -1.202312
  C       0.981762      2.027984     -1.081955
  H       1.009142      0.154063     -2.177760
  C       0.938077      0.569850      1.308332
  C       0.907276     -1.528656      0.248368
  C       0.962173      2.688354      0.197505
  H       1.022845      2.647321     -1.983560
  C       0.931745      1.985284      1.392128
  C       0.871926     -0.453754      2.324010
  H       0.905465     -2.317787     -0.511565
  H       0.936402      2.494598      2.359365
  H       0.990653      3.782521      0.217218
  C       0.913629     -1.740464      1.674442
  H       0.837199     -0.284069      3.405735
  H       0.920917     -2.713706      2.176947
 Rh      -0.884762     -0.758159      1.134836

11
Cyclopentadieneyl-Rh(III)
  C      -1.248912     -0.657749      3.690420
  C      -1.264846     -1.850217      4.501421
  C      -1.248520     -1.446930      5.886880
  C      -1.227489     -0.005593      5.931175
  C      -1.230206      0.481833      4.573016
  H      -1.289673     -0.621457      2.593791
  H      -1.317696     -2.881443      4.128399
  H      -1.287463     -2.117303      6.755440
  H      -1.248725      0.611068      6.839093
  H      -1.254468      1.534730      4.262660
 Rh      -3.017218     -0.669566      4.924883

28
9
  C       2.126096      1.117861     -0.850473
  C       1.089363      1.393199      0.233315
  C       2.401408      2.389352     -1.678142
  C       1.590055     -0.006266     -1.748064
  C       3.417917      0.666382     -0.129064
  O       1.382185      2.567952      0.904882
  N       0.564309      2.828407      1.998540
  O       0.154186      0.706838      0.536751
  H       3.125354      2.157281     -2.474954
  H       2.818897      3.192254     -1.054765
  H       1.481560      2.764189     -2.156108
  H       2.341409     -0.268615     -2.508765
  H       1.354843     -0.903922     -1.158233
  H       0.668576      0.304237     -2.265121
  H       3.247891     -0.244923      0.463904
  H       3.785920      1.445312      0.553259
  H       4.196726      0.449327     -0.877402
  C       0.623818      1.981348      3.092621
  O      -0.215753      1.967557      3.955308
  O       1.754746      1.243624      3.068813
  C       1.954131      0.330799      4.128203
  H       1.281686      0.555105      4.968575
  H       1.771027     -0.693108      3.765730
  C       3.402596      0.426548      4.614764
 Cl       3.731532      2.071467      5.242808
 Cl       3.605485     -0.782197      5.928354
 Cl       4.543893      0.047477      3.278787
  H      -0.386529      3.076770      1.730961

35
7
  C      -2.147331     -1.544002      3.137539
  C      -0.080740     -1.156704      1.972424
  C       0.103157      0.049781      2.674654
  C      -0.887454      0.454133      3.585066
  S      -3.529910     -2.609690      3.508197
  C      -1.196047     -1.961651      2.200837
  C      -2.015952     -0.332884      3.821133
  H      -1.338521     -2.903762      1.668045
  H       0.671968     -1.476192      1.245655
  C      -3.243978     -1.700506      7.958793
  O      -2.597380     -2.738666      5.895597
  H      -3.611633     -4.225989      5.075052
  C      -3.539816     -2.752359      6.890768
  O      -4.468758     -3.515743      6.885019
  C      -1.827507     -1.117399      7.833404
  C      -4.304823     -0.594035      7.756845
  C      -3.432412     -2.360700      9.336744
  H      -1.670317     -0.365022      8.621881
  H      -1.061839     -1.899921      7.946644
  H      -1.671369     -0.631976      6.859692
  H      -4.135857      0.218625      8.480948
  H      -5.317699     -0.997555      7.906806
  H      -4.255249     -0.170166      6.740764
  H      -4.437123     -2.798929      9.424642
  H      -2.694301     -3.161962      9.499124
  H      -3.297558     -1.608021     10.129675
  N      -2.842696     -3.591732      4.793489
  O      -3.734910     -3.581073      2.436798
  O      -4.620837     -1.789542      4.041738
  H      -0.770687      1.397937      4.124413
  H      -2.786459     -0.017141      4.526269
  C       1.350119      0.871639      2.461674
  H       2.247564      0.280327      2.710887
  H       1.451709      1.186285      1.409227
  H       1.357111      1.776091      3.087348

22
6
  C       0.251280      3.939531     -3.299402
  C      -0.537104      3.271684     -2.451580
  H       0.057619      4.983090     -3.565851
  H       1.117569      3.461040     -3.770503
  H      -1.390625      3.793178     -1.996330
  C      -0.341351      1.842490     -2.029642
  H      -1.228841      1.244369     -2.307444
  H       0.510297      1.401390     -2.575065
  C      -0.108348      1.690990     -0.509669
  H      -0.964465      2.123609      0.035180
  H       0.773580      2.291102     -0.226852
  C       0.095721      0.252907     -0.089040
  C       1.325668     -0.386747     -0.320966
  C      -0.938066     -0.488086      0.504396
  C       1.520090     -1.723661      0.035932
  H       2.143074      0.175480     -0.783662
  C      -0.748637     -1.826900      0.864190
  H      -1.902122     -0.006631      0.696420
  C       0.482632     -2.448081      0.633132
  H       2.485739     -2.202543     -0.149394
  H      -1.565088     -2.384615      1.331313
  H       0.636400     -3.490925      0.923884

8
HOAc
  O       0.201303     -0.098885     -3.645417
  C       0.170937     -0.277932     -2.453733
  O      -0.002071     -1.498574     -1.899805
  H      -0.098852     -2.130623     -2.633354
  C       0.283263      0.798721     -1.404195
  H      -0.731747      1.143036     -1.143225
  H       0.757023      0.416227     -0.489590
  H       0.843056      1.648030     -1.815313

17
HOPiv
  C       2.135287      1.124326     -0.839686
  C       1.066566      1.502400      0.190876
  C       2.382831      2.373827     -1.717140
  C       1.602512     -0.029731     -1.699242
  C       3.443992      0.715273     -0.135528
  O       1.556802      2.280002      1.182986
  O      -0.098303      1.190285      0.140413
  H       3.133664      2.143638     -2.490072
  H       2.756928      3.215314     -1.114028
  H       1.458397      2.692253     -2.225768
  H       2.339301     -0.293913     -2.474073
  H       1.410124     -0.922513     -1.084255
  H       0.657565      0.245517     -2.189670
  H       3.287481     -0.147760      0.531160
  H       3.848146      1.541283      0.466578
  H       4.195625      0.429022     -0.888575
  H       0.803464      2.506554      1.755253

20
TMSOAc
 Si      -5.434951     -1.476246     -3.208367
  C      -6.274754     -2.946333     -4.015540
  H      -5.573981     -3.792822     -4.066026
  H      -7.149407     -3.260955     -3.422171
  H      -6.627549     -2.704699     -5.032540
  C      -3.781460     -1.026784     -3.973423
  H      -3.314926     -0.207969     -3.400716
  H      -3.107323     -1.896754     -3.943549
  H      -3.882107     -0.690909     -5.019319
  C      -6.577553      0.005391     -3.072082
  H      -7.495308     -0.261477     -2.521953
  H      -6.088395      0.831739     -2.531123
  H      -6.875143      0.376691     -4.067413
  O      -5.121133     -1.854617     -1.544969
  C      -4.395520     -2.910632     -1.148649
  O      -3.934251     -3.724457     -1.916878
  C      -4.238522     -2.962758      0.352216
  H      -5.219993     -3.163803      0.811842
  H      -3.531594     -3.752898      0.630569
  H      -3.897463     -1.986811      0.730380

33
(R)-10
  N      -8.139220     -4.137422     -0.479957
  C      -7.698991     -2.284261      1.059113
  C      -8.239677     -2.694339     -0.312961
  H      -8.329935     -2.720069      1.850879
  H      -9.313683     -2.451886     -0.368949
  H      -6.692511     -2.728590      1.193837
  C      -7.529079     -1.922313     -1.430507
  H      -7.901726     -2.276985     -2.404515
  H      -6.446884     -2.144887     -1.387221
  C      -7.778963     -0.420473     -1.280214
  H      -7.143111      0.147089     -1.978860
  H      -8.820837     -0.200567     -1.580722
  C      -7.574172      0.091599      0.133636
  C      -7.589319     -0.781708      1.239588
  C      -7.418470      1.469609      0.358584
  C      -7.468594     -0.249820      2.534771
  C      -7.296136      1.987492      1.647509
  C      -7.326099      1.121069      2.745990
  H      -7.315098     -4.626728     -0.148644
  H      -7.398594      2.145827     -0.501756
  H      -7.491157     -0.930096      3.391944
  H      -7.176855      3.063874      1.798310
  H      -7.236860      1.516107      3.761671
  C      -8.994213     -4.815803     -1.283455
  O      -9.983206     -4.365566     -1.815169
  O      -8.564234     -6.114362     -1.426422
  C      -9.458682     -7.027570     -2.013473
  H      -8.907810     -7.639544     -2.742472
  H     -10.289547     -6.502452     -2.507654
  C     -10.043467     -7.978859     -0.957157
 Cl      -8.732345     -8.884417     -0.130421
 Cl     -11.120573     -9.130031     -1.823001
 Cl     -10.985359     -7.055213      0.258527

33
(R)-12
  N      -0.643942      0.796929     -1.770801
  C      -1.120116      2.071254     -1.282758
  C       0.284019      1.911153     -1.797620
  H      -1.842527      2.609614     -1.906298
  H       0.473376      2.344854     -2.789953
  H      -1.294417      2.145458     -0.204934
  C       1.490708      1.862261     -0.890114
  H       2.290248      1.287173     -1.387770
  H       1.217507      1.302039      0.019391
  C       2.006413      3.267519     -0.513949
  H       2.878982      3.157194      0.151921
  H       2.369244      3.783728     -1.418570
  C       0.937226      4.102745      0.158362
  C       0.313955      5.166148     -0.510749
  C       0.471330      3.757071      1.437755
  C      -0.753396      5.858438      0.072528
  C      -0.599203      4.438507      2.021868
  C      -1.219050      5.491771      1.338348
  H       0.664954      5.450992     -1.507496
  H       0.943845      2.929436      1.975711
  H      -1.230476      6.678833     -0.470598
  H      -0.960020      4.138548      3.009891
  H      -2.058046      6.025406      1.792570
  C      -1.159607      0.196141     -2.896916
  O      -2.327824      0.078637     -3.167493
  O      -0.131615     -0.268541     -3.668754
  C      -0.463392     -0.947807     -4.858098
  H       0.156716     -0.541229     -5.670460
  H      -1.530446     -0.828169     -5.096889
  C      -0.157463     -2.449478     -4.749461
 Cl       1.586969     -2.712994     -4.412067
 Cl      -0.579551     -3.180581     -6.340073
 Cl      -1.137349     -3.197099     -3.451354

40
(R)-10-Ts
  N     -10.615825     -3.584299     -1.772817
  C     -10.468461     -1.201336     -1.190037
  C      -9.799982     -2.376630     -1.910694
  H     -11.431468     -0.981692     -1.677287
  H      -9.772371     -2.136850     -2.987188
  H     -10.716316     -1.521872     -0.160040
  C      -8.367081     -2.575860     -1.397510
  H      -7.911292     -3.454389     -1.879099
  H      -8.413377     -2.790170     -0.312913
  C      -7.512260     -1.332344     -1.651473
  H      -6.558355     -1.409874     -1.104076
  H      -7.237949     -1.301946     -2.723120
  C      -8.203342     -0.027437     -1.300661
  C      -9.600981      0.042088     -1.132331
  C      -7.443632      1.149445     -1.190482
  C     -10.195689      1.289901     -0.879063
  C      -8.043797      2.382739     -0.938916
  C      -9.433466      2.453883     -0.786479
  H      -6.357535      1.090420     -1.315367
  H     -11.281386      1.341528     -0.751552
  H      -7.431008      3.284644     -0.859902
  H      -9.921372      3.412278     -0.589896
  C      -9.241867     -5.076263     -3.679610
  S     -10.872539     -4.613365     -3.067623
  O     -11.495143     -3.818509     -4.125770
  O     -11.501443     -5.797066     -2.476612
  C      -8.620535     -4.287057     -4.653241
  C      -8.588630     -6.183922     -3.131766
  C      -7.319496     -4.598237     -5.055527
  H      -9.161286     -3.447454     -5.093920
  C      -7.292638     -6.487390     -3.553126
  H      -9.104523     -6.801074     -2.393232
  C      -6.632004     -5.697782     -4.512280
  H      -6.828430     -3.974560     -5.808201
  H      -6.780770     -7.354768     -3.126497
  C      -5.235497     -6.045795     -4.971223
  H      -4.696287     -5.160211     -5.341596
  H      -5.264323     -6.777843     -5.797413
  H      -4.643469     -6.497921     -4.160239
  H     -10.506500     -4.109163     -0.906843

40
(R)-12-Ts
  N     -10.303222     -3.822847     -2.487501
  C     -10.849702     -2.547950     -2.014110
  C      -9.530112     -2.598399     -2.707765
  H     -11.677190     -2.106715     -2.582429
  H      -9.569563     -2.196622     -3.730127
  H     -10.918433     -2.458443     -0.925468
  C      -8.167611     -2.531895     -2.055994
  H      -7.444050     -2.985477     -2.755349
  H      -8.164505     -3.159733     -1.150699
  C      -7.725119     -1.097364     -1.705385
  H      -6.632247     -1.092269     -1.556610
  H      -7.928467     -0.427861     -2.558663
  C      -8.394086     -0.567934     -0.456580
  C      -9.471596      0.327183     -0.515702
  C      -7.960959     -1.010261      0.804990
  C     -10.094648      0.779482      0.653317
  C      -8.580414     -0.565003      1.975008
  C      -9.650248      0.335556      1.902492
  H      -9.828283      0.676742     -1.489500
  H      -7.122260     -1.711345      0.867939
  H     -10.929905      1.481822      0.585715
  H      -8.221668     -0.921551      2.945113
  H     -10.135082      0.693165      2.814936
  S     -10.981424     -4.576966     -3.875847
  C      -9.476647     -5.386860     -4.415404
  O     -11.373814     -3.564153     -4.872997
  O     -11.947369     -5.565290     -3.400565
  C      -8.748085     -4.853912     -5.479811
  C      -8.996024     -6.469243     -3.671639
  C      -7.497267     -5.399533     -5.781217
  H      -9.159007     -4.018332     -6.049763
  C      -7.742208     -6.995140     -3.981729
  H      -9.596315     -6.874116     -2.854595
  C      -6.965303     -6.457716     -5.024886
  H      -6.915259     -4.983318     -6.608481
  H      -7.349869     -7.831084     -3.395387
  C      -5.570630     -6.970719     -5.287144
  H      -5.275434     -6.837655     -6.339371
  H      -5.470337     -8.036287     -5.027107
  H      -4.839346     -6.417942     -4.671873

46
(R)-10-OTMS
  C       0.388562     -6.638168     -0.465195
  H       0.310411     -7.409076      0.318763
  H      -0.109726     -5.739370     -0.050566
  H       2.225970     -7.073794     -3.406517
  C      -0.677966     -7.167130     -4.100182
  C      -1.948200     -7.720912     -3.943014
  H      -0.299141     -6.980272     -5.110318
  H      -2.554725     -7.949615     -4.820756
  N       2.425150     -5.612538      0.434399
  C       1.858377     -6.294926     -0.724748
  H       2.439433     -7.221313     -0.856418
  C       1.998379     -5.454825     -2.002027
  H       3.048524     -5.148092     -2.127737
  H       1.399346     -4.532322     -1.885889
  C       1.513538     -6.248756     -3.214052
  H       1.534188     -5.620544     -4.119899
  C       0.127262     -6.827443     -3.003606
  C      -0.377355     -7.061042     -1.706871
  C      -1.644550     -7.637384     -1.549174
  C      -2.442533     -7.970722     -2.650359
  H       1.923218     -4.807218      0.796009
  H      -2.046877     -7.834411     -0.551696
  C       3.765524     -5.615072      0.656386
  O       4.579355     -6.361723      0.166339
  O       4.077031     -4.627446      1.566674
  C       5.419059     -4.218860      1.640275
  H       6.099030     -5.007428      1.284318
  H       5.643596     -3.963742      2.686166
  C       5.659568     -2.952455      0.796469
 Cl       5.397050     -3.292623     -0.949377
 Cl       7.362076     -2.444941      1.066690
 Cl       4.547875     -1.640277      1.309675
  O      -3.668350     -8.498202     -2.407564
 Si      -4.699259     -9.456768     -3.360947
  C      -5.552553     -8.386223     -4.651890
  H      -6.137765     -7.590796     -4.161468
  H      -4.841929     -7.904535     -5.342407
  H      -6.246586     -8.995532     -5.256738
  C      -5.958010    -10.134828     -2.150862
  H      -5.466414    -10.740869     -1.372402
  H      -6.511306     -9.320888     -1.654071
  H      -6.688246    -10.773780     -2.676264
  C      -3.702516    -10.840519     -4.153203
  H      -2.939931    -10.453449     -4.846850
  H      -3.184747    -11.436647     -3.382819
  H      -4.364841    -11.517377     -4.719880

46
(R)-10-OTMS'
  C      -1.135422     -3.470490      0.465965
  H      -1.293650     -2.631505      1.164023
  H      -1.180697     -3.028993     -0.549833
  H      -0.310297     -6.661107      1.581736
  C      -3.591376     -4.031460      0.631712
  C      -4.671706     -4.913995      0.637173
  H      -3.788973     -2.954722      0.657465
  H      -5.692578     -4.528237      0.677306
  N       1.244262     -3.070423      0.176314
  C       0.271553     -4.052044      0.663735
  H       0.457392     -4.203565      1.740383
  C       0.396813     -5.413174     -0.031170
  H       1.418295     -5.796991      0.094448
  H       0.219750     -5.273991     -1.113391
  C      -0.610020     -6.408101      0.546769
  H      -0.572944     -7.355832     -0.013696
  C      -2.263136     -4.480828      0.581586
  C      -2.025787     -5.870601      0.561198
  C      -3.110505     -6.755647      0.564154
  C      -4.434524     -6.298939      0.588034
  H      -2.945968     -7.835729      0.534962
  C       2.592695     -3.103622      0.328377
  O       3.383117     -2.379758     -0.233338
  O       2.955298     -4.063786      1.244144
  C       4.323808     -4.368333      1.352169
  H       4.619896     -4.321822      2.411131
  H       4.930070     -3.665894      0.761551
  C       4.606413     -5.794635      0.851055
 Cl       3.647042     -6.992366      1.788228
 Cl       6.359217     -6.110656      1.086041
 Cl       4.191862     -5.941382     -0.889966
  O      -5.418925     -7.227617      0.568268
 Si      -7.075957     -7.206012      0.199156
  C      -8.004527     -6.491235      1.670726
  H      -7.732409     -7.042766      2.585959
  H      -7.765078     -5.427913      1.835135
  H      -9.096295     -6.576476      1.535416
  C      -7.503371     -9.012381     -0.064158
  H      -6.908708     -9.430649     -0.892125
  H      -7.289213     -9.606838      0.838844
  H      -8.570717     -9.136236     -0.314546
  C      -7.366700     -6.238386     -1.387213
  H      -7.132193     -5.167012     -1.286887
  H      -6.739488     -6.646479     -2.197004
  H      -8.420953     -6.328908     -1.700874
  H       0.940229     -2.408128     -0.528659

34
(R)-31
  C       3.657674     -3.187029      1.584907
  H       3.122964     -2.449979      0.968427
  H       4.729779     -3.088640      1.361234
  H       3.174365     -6.369176      2.676806
  C       1.721140     -4.702460      1.073460
  C       1.123210     -5.064340     -0.074996
  H       1.106227     -4.395435      1.927501
  H       0.035664     -5.069921     -0.188087
  N       4.475991     -2.155236      3.720272
  C       3.435697     -2.981927      3.109918
  H       2.500347     -2.430795      3.284084
  C       3.305972     -4.412557      3.712298
  H       2.275776     -4.571032      4.068578
  H       3.970321     -4.544598      4.576423
  C       3.649696     -5.382127      2.573432
  H       4.740429     -5.521053      2.540994
  C       3.215624     -4.652668      1.261655
  C       3.953193     -5.169551      0.058924
  C       3.364936     -5.533195     -1.093754
  C       1.895918     -5.468991     -1.275135
  H       5.044103     -5.221485      0.158240
  H       3.939109     -5.887112     -1.954381
  C       5.778117     -2.529813      3.700980
  O       6.199456     -3.629370      3.415497
  O       6.576988     -1.474180      4.069422
  C       7.933285     -1.549298      3.697256
  H       8.221127     -2.585018      3.464505
  H       8.548134     -1.160325      4.521337
  C       8.211337     -0.677342      2.459701
 Cl       7.206412     -1.220419      1.067430
 Cl       9.949585     -0.865388      2.051694
 Cl       7.844880      1.042973      2.811673
  O       1.354905     -5.729117     -2.339933
  H       4.299774     -1.164869      3.842467

37
A1
  C       2.271702      0.331683     -0.111822
  C       2.064587      0.899836     -1.393845
  C       2.024424      0.064492     -2.565502
  C       2.207663     -1.335835     -2.450944
  C       2.422897     -1.862351     -1.189215
  C       2.448645     -1.039436     -0.029954
  C       1.778933      2.264400     -1.818468
  C       1.606052      2.299545     -3.226589
  C       1.646678      0.910993     -3.704922
  H       2.304752      0.963537      0.777804
  H       2.178847     -1.971626     -3.336480
  H       2.578167     -2.937714     -1.074445
  H       2.620367     -1.505667      0.943229
  H       1.754669      3.138708     -1.165879
  C       1.489316      0.445581     -5.093327
  C       2.487877     -0.369296     -5.664191
  C       0.361433      0.799539     -5.862150
  C       2.365959     -0.804655     -6.985682
  C       0.238749      0.345138     -7.174716
  C       1.240579     -0.453737     -7.739077
  H       3.371073     -0.642884     -5.082020
  H      -0.436173      1.398315     -5.416978
  H       3.151500     -1.422082     -7.427508
  H      -0.643737      0.613360     -7.760153
  H       1.139950     -0.810001     -8.767194
  C       1.376203      3.523314     -4.050531
  H       2.334901      3.865041     -4.476864
  H       0.959880      4.334163     -3.436181
  H       0.693769      3.328314     -4.886576
 Rh       0.027506      1.137875     -2.369721
  O      -1.675630      1.918393     -3.226630
  C      -2.324390      0.822772     -3.038391
  O      -1.666426     -0.118145     -2.488593
  C      -3.754646      0.694800     -3.429749
  H      -4.381919      1.036655     -2.579596
  H      -3.968911      1.345625     -4.294583
  H      -3.998764     -0.359944     -3.647109

57
A2
  C       0.148314     -0.581456     -3.041699
  C       0.710637     -0.796341     -1.748404
  C       1.428704     -2.012954     -1.464011
  C       1.564239     -3.015365     -2.459595
  C       1.000282     -2.780348     -3.698374
  C       0.300412     -1.568679     -3.988740
  C       0.680535      0.007637     -0.536498
  C       1.481387     -0.694008      0.476035
  C       1.841655     -1.958955     -0.068367
  H      -0.362876      0.354390     -3.271116
  H       2.112295     -3.934688     -2.245245
  H       1.099577     -3.531053     -4.486393
  H      -0.110230     -1.421381     -4.990590
  C       1.853932     -0.186554      1.831411
  H       2.699484      0.515363      1.739539
  H       1.019921      0.350522      2.303752
  H       2.169971     -1.013187      2.475406
  H       2.394348     -2.729729      0.468089
  C       0.035268      1.323857     -0.408094
  C      -1.271825      1.531107     -0.898775
  C       0.728214      2.405732      0.167660
  C      -1.860756      2.792649     -0.823848
  C       0.135058      3.667561      0.234525
  C      -1.158122      3.864700     -0.260546
  H      -1.836037      0.690691     -1.309487
  H       1.745231      2.269710      0.537901
  H      -2.873442      2.943186     -1.206002
  H       0.687162      4.501710      0.673248
  H      -1.621393      4.852936     -0.205696
  N      -1.206985     -2.550410      1.568464
 Rh      -0.302808     -1.827290     -0.024596
  O      -2.251038     -2.066173     -0.673453
  C      -0.889299     -2.884807      2.883554
  O      -2.609876     -2.724664      1.412131
  O      -1.646353     -3.309041      3.711348
  O       0.435945     -2.650208      3.061649
  C       1.041368     -3.227677      4.207334
  H       0.280239     -3.663816      4.870056
  H       1.602480     -2.448063      4.742483
  C       2.022455     -4.334201      3.797954
 Cl       1.182492     -5.582057      2.825528
 Cl       3.386853     -3.642254      2.825666
 Cl       2.682307     -5.039776      5.295864
  C      -3.038805     -2.486749      0.203816
  C      -4.493824     -2.795989     -0.076211
  C      -5.253670     -3.104927      1.223568
  C      -5.101187     -1.581674     -0.809959
  C      -4.486678     -4.039159     -1.002049
  H      -6.294841     -3.363942      0.979054
  H      -4.803582     -3.951438      1.761712
  H      -5.259752     -2.239272      1.902670
  H      -5.117232     -0.692349     -0.159986
  H      -4.531811     -1.342103     -1.720209
  H      -6.137879     -1.810220     -1.099937
  H      -3.942965     -3.838997     -1.937356
  H      -4.024341     -4.904133     -0.500467
  H      -5.524829     -4.305395     -1.252572

79
RA3
  C       1.777961     -3.590296     -1.595342
  C       1.622274     -2.390583     -0.859521
  C       1.878086     -2.371481      0.558649
  C       2.298724     -3.540627      1.232043
  C       2.445251     -4.696702      0.488250
  C       2.183628     -4.723370     -0.911764
  C       1.167270     -1.052975     -1.262781
  C       1.218628     -0.218046     -0.092267
  C       1.496311     -1.057756      1.044057
  H       1.584335     -3.603989     -2.669419
  H       2.489202     -3.518976      2.304435
  H       2.776000     -5.612765      0.984032
  H       2.321451     -5.660480     -1.456918
  C       1.036449      1.263433     -0.023781
  H       2.029237      1.739832      0.034929
  H       0.529383      1.663996     -0.910606
  H       0.486037      1.560638      0.880697
  H       1.587564     -0.720296      2.074596
  C       0.868277     -0.623318     -2.647147
  C      -0.109003     -1.293574     -3.408254
  C       1.563720      0.456582     -3.221074
  C      -0.402610     -0.868910     -4.705032
  C       1.272786      0.870850     -4.523869
  C       0.282779      0.215894     -5.263891
  H      -0.663180     -2.123772     -2.967294
  H       2.342127      0.968098     -2.649977
  H      -1.175227     -1.383868     -5.281302
  H       1.822088      1.707349     -4.962541
  H       0.039688      0.554555     -6.274343
  N      -1.015948     -3.286802      1.435375
 Rh      -0.346203     -1.759966      0.191464
  O      -1.613986     -2.984041     -1.032375
  C      -1.883497     -0.249514     -0.219822
  C      -1.165825     -3.367858      2.792776
  O      -1.953465     -4.170416      0.818921
  O      -1.878734     -4.106019      3.423827
  O      -0.333601     -2.421207      3.349705
  C      -0.258749     -2.373208      4.758756
  H      -0.460045     -1.342550      5.087977
  H      -0.986594     -3.061502      5.212986
  C       1.140446     -2.763516      5.250928
 Cl       2.393893     -1.666664      4.534829
 Cl       1.507050     -4.456758      4.786170
 Cl       1.162551     -2.588969      7.025886
  C      -2.137935     -3.953986     -0.455319
  C      -3.006993     -4.978757     -1.167008
  C      -4.310448     -5.183565     -0.353308
  C      -2.190425     -6.301083     -1.221434
  C      -3.315421     -4.477659     -2.591935
  H      -4.939261     -5.931443     -0.859948
  H      -4.888829     -4.243080     -0.283188
  H      -4.097650     -5.541579      0.667618
  H      -1.953602     -6.669743     -0.208709
  H      -1.245430     -6.165982     -1.781257
  H      -2.783823     -7.070000     -1.739945
  H      -2.391037     -4.318818     -3.175460
  H      -3.876315     -3.525811     -2.577375
  H      -3.927534     -5.228559     -3.113395
  C      -1.839582     -0.383498      1.169159
  H      -2.676720     -0.747052     -0.782483
  H      -1.389351      0.571345     -0.739557
  H      -1.217576      0.319116      1.735569
  C      -2.961392     -1.004940      1.957814
  H      -3.385782     -1.868790      1.423573
  H      -2.593625     -1.363768      2.927394
  C      -4.089604      0.030448      2.219758
  H      -3.673687      0.889535      2.772007
  H      -4.822795     -0.449816      2.887979
  C      -4.769573      0.502169      0.956033
  C      -5.773992     -0.274316      0.354624
  C      -4.375926      1.692117      0.323049
  C      -6.373847      0.131162     -0.841589
  H      -6.104652     -1.197396      0.841201
  C      -4.967140      2.097985     -0.877853
  H      -3.604015      2.316341      0.783183
  C      -5.970447      1.319146     -1.462445
  H      -7.165929     -0.476668     -1.286855
  H      -4.646774      3.029041     -1.353237
  H      -6.447045      1.643738     -2.390997

79
RA3-TS
  C       1.943541     -3.566369     -1.366480
  C       1.707214     -2.308239     -0.760216
  C       1.956736     -2.122979      0.644043
  C       2.443024     -3.189491      1.433762
  C       2.665353     -4.408875      0.815746
  C       2.414689     -4.597930     -0.571304
  C       1.192075     -1.037662     -1.300260
  C       1.196204     -0.079125     -0.234042
  C       1.517722     -0.780577      0.987543
  H       1.774495     -3.702465     -2.436216
  H       2.645068     -3.030758      2.493906
  H       3.054479     -5.246154      1.400089
  H       2.620214     -5.573491     -1.018694
  C       0.903474      1.384738     -0.340007
  H       1.831207      1.932542     -0.573402
  H       0.180812      1.597728     -1.139556
  H       0.521679      1.785345      0.609634
  H       1.607741     -0.327804      1.973653
  C       0.895929     -0.774559     -2.725337
  C       0.038634     -1.619350     -3.456735
  C       1.498314      0.317670     -3.377704
  C      -0.232322     -1.355502     -4.800191
  C       1.233152      0.571196     -4.725347
  C       0.359979     -0.258389     -5.436510
  H      -0.449162     -2.456493     -2.957156
  H       2.189192      0.963747     -2.832641
  H      -0.913698     -2.007079     -5.353260
  H       1.711991      1.417975     -5.222944
  H       0.136272     -0.046344     -6.485194
  N      -1.281394     -2.969569      1.534992
 Rh      -0.271827     -1.635914      0.227565
  O      -1.698185     -2.755394     -0.988772
  C      -1.835005     -0.277566      0.814216
  C      -0.852999     -3.489413      2.742479
  O      -2.036722     -3.965703      0.853495
  O      -1.102038     -4.573505      3.207133
  O      -0.112062     -2.532623      3.359042
  C       0.209234     -2.770912      4.719393
  H      -0.671195     -3.125056      5.271008
  H       1.012035     -3.518405      4.813966
  C       0.676162     -1.458800      5.348608
 Cl      -0.563378     -0.177425      5.124538
 Cl       2.233577     -0.916016      4.609707
 Cl       0.927940     -1.768764      7.089650
  C      -2.202984     -3.737462     -0.437214
  C      -3.014944     -4.801809     -1.157604
  C      -4.232790     -5.215507     -0.306073
  C      -2.061032     -6.010258     -1.343782
  C      -3.463355     -4.254222     -2.523237
  H      -4.801225     -5.989022     -0.843572
  H      -4.909309     -4.364733     -0.127826
  H      -3.925718     -5.626011      0.666305
  H      -1.722240     -6.405006     -0.373821
  H      -1.177162     -5.732717     -1.940097
  H      -2.594295     -6.811031     -1.878641
  H      -2.606625     -3.936998     -3.135282
  H      -4.134245     -3.388696     -2.410266
  H      -4.007546     -5.039583     -3.068603
  C      -2.459472     -1.090886      1.795614
  H      -2.413998     -0.065061     -0.093185
  H      -1.272887      0.569496      1.219798
  H      -2.078229     -1.018203      2.820201
  C      -3.822654     -1.667598      1.632931
  H      -4.472035     -0.768914      1.678232
  H      -3.963816     -2.046666      0.606507
  C      -4.288421     -2.681947      2.693491
  H      -3.714452     -3.613026      2.591486
  H      -5.337065     -2.940117      2.466688
  C      -4.172007     -2.159165      4.111932
  C      -4.851840     -0.995406      4.512173
  C      -3.363918     -2.817741      5.051182
  C      -4.708789     -0.491502      5.807889
  H      -5.511183     -0.477782      3.808300
  C      -3.216217     -2.312738      6.347969
  H      -2.851442     -3.738467      4.760266
  C      -3.879017     -1.143261      6.726856
  H      -5.249549      0.411533      6.103317
  H      -2.576006     -2.831906      7.066006
  H      -3.753756     -0.741116      7.735346

79
RA4
 Rh      -5.233126     -0.151520      0.404219
  C      -5.247074      1.935147     -3.523987
  O      -5.327951     -0.289405     -2.631695
  C      -5.258925      1.015902     -2.315182
  O      -5.243500      1.397822     -1.152451
  C      -5.183727      1.157875     -4.849471
  C      -6.554902      2.758826     -3.440815
  C      -4.012902      2.852986     -3.376789
  H      -5.171667      1.879622     -5.680205
  H      -4.277379      0.539466     -4.914777
  H      -6.057064      0.502156     -4.982156
  H      -6.580986      3.478970     -4.272524
  H      -6.618399      3.316391     -2.494961
  H      -7.439044      2.106727     -3.529691
  H      -4.025849      3.393699     -2.419212
  H      -3.082937      2.267232     -3.442398
  H      -4.013282      3.591019     -4.192912
  N      -5.350139     -1.189626     -1.517933
  C      -7.160939     -0.649309     -0.130219
  C      -6.760544     -1.659106     -1.199527
  H      -7.751376     -1.077641      0.686483
  H      -6.604656     -2.652106     -0.752900
  C      -2.163694     -1.557059      1.190526
  C      -3.346247     -0.965552      1.667463
  C      -1.063799     -0.733303      0.957558
  H      -2.107925     -2.635706      1.026757
  C      -3.416314      0.447044      1.877745
  C      -4.683552     -1.503418      1.946183
  C      -2.302214      1.264587      1.620461
  C      -4.789230      0.773879      2.325601
  C      -1.131065      0.661154      1.167930
  H      -2.356200      2.339818      1.803850
  H      -0.244695      1.272893      0.984044
  H      -0.123294     -1.175788      0.617893
  C      -5.486312     -0.467659      2.535114
  H      -4.949055     -2.562000      1.938301
  C      -6.811380     -0.659158      3.202237
  C      -5.201674      2.123609      2.771483
  C      -5.576577      2.336996      4.109647
  C      -5.137690      3.222406      1.894831
  C      -5.861374      3.626534      4.566469
  H      -5.618694      1.494215      4.803343
  C      -5.433027      4.508168      2.353667
  H      -4.869256      3.058750      0.848233
  C      -5.787399      4.714632      3.691710
  H      -6.141901      3.783177      5.611015
  H      -5.383070      5.355375      1.665367
  H      -6.011202      5.721461      4.053613
  H      -6.666402     -0.809203      4.285115
  H      -7.325544     -1.550187      2.814824
  H      -7.458061      0.218730      3.065811
  H      -7.663104      0.241170     -0.539816
  C      -7.658491     -1.781632     -2.427909
  H      -7.176756     -2.430108     -3.178328
  H      -7.785645     -0.792255     -2.895966
  C      -9.043350     -2.344403     -2.055511
  H      -8.917398     -3.352569     -1.622778
  H      -9.488594     -1.717453     -1.265313
  C      -9.983110     -2.403557     -3.241669
  C     -10.942976     -1.400442     -3.451095
  C      -9.890289     -3.450822     -4.174514
  C     -11.788114     -1.440382     -4.566130
  C     -10.734759     -3.495425     -5.287936
  C     -11.685842     -2.487921     -5.487455
  H     -11.041294     -0.583179     -2.729064
  H      -9.152997     -4.245938     -4.021784
  H     -12.533927     -0.654631     -4.713654
  H     -10.655363     -4.322612     -5.998460
  H     -12.348177     -2.522707     -6.356130
  C      -4.270278     -2.135987     -1.632935
  O      -4.370879     -3.286168     -1.319325
  O      -3.179964     -1.473155     -2.007871
  C      -2.018943     -2.188613     -2.412544
  H      -2.154412     -3.270199     -2.271841
  H      -1.175301     -1.825608     -1.810241
  C      -1.740430     -1.889414     -3.891645
 Cl      -3.146997     -2.396055     -4.885345
 Cl      -0.282690     -2.808311     -4.351977
 Cl      -1.450323     -0.126163     -4.112571

79
RA4-TS
 Rh      -5.363145     -0.593673      1.394402
  C      -5.296658      1.688633     -2.337321
  O      -5.018237     -0.593418     -1.646070
  C      -5.237683      0.577138     -1.249568
  O      -5.480302      0.913810     -0.051867
  C      -4.600426      1.224867     -3.625382
  C      -6.804702      1.920488     -2.584910
  C      -4.642998      2.964735     -1.781239
  H      -4.659398      2.024592     -4.379357
  H      -3.541860      0.984586     -3.448573
  H      -5.080928      0.325752     -4.037361
  H      -6.927760      2.698914     -3.354560
  H      -7.314799      2.257075     -1.670025
  H      -7.298255      1.006947     -2.952963
  H      -5.166354      3.323958     -0.884662
  H      -3.583747      2.798411     -1.529211
  H      -4.691448      3.754177     -2.547427
  N      -5.186129     -1.844386     -0.063799
  C      -7.203616     -1.292358      0.775807
  C      -6.584588     -2.318400     -0.173314
  H      -7.775204     -1.715971      1.606983
  H      -6.560963     -3.317971      0.302515
  C      -2.413338     -1.668568      2.946173
  C      -3.634320     -0.987716      3.094585
  C      -1.280880     -0.925949      2.626006
  H      -2.356798     -2.748336      3.102157
  C      -3.706419      0.433341      2.919688
  C      -4.996466     -1.450933      3.346557
  C      -2.554245      1.160403      2.572976
  C      -5.107472      0.848946      3.156502
  C      -1.352471      0.470763      2.431068
  H      -2.599053      2.242521      2.442331
  H      -0.444677      1.021824      2.175289
  H      -0.314487     -1.428720      2.534556
  C      -5.850110     -0.305359      3.546435
  H      -5.279847     -2.476207      3.591869
  C      -7.264135     -0.365381      4.037396
  C      -5.561862      2.253678      3.201511
  C      -5.212226      3.155795      2.178346
  C      -6.286911      2.731231      4.310680
  C      -5.577308      4.499874      2.265016
  H      -4.679848      2.788634      1.301428
  C      -6.643959      4.078965      4.396907
  H      -6.549877      2.054899      5.125585
  C      -6.288927      4.966352      3.376348
  H      -5.301896      5.188524      1.462308
  H      -7.195203      4.440178      5.268538
  H      -6.570417      6.019917      3.447716
  H      -7.294206     -0.235452      5.131700
  H      -7.716299     -1.342565      3.816122
  H      -7.882492      0.422198      3.585470
  H      -7.758496     -0.486846      0.279635
  C      -7.153730     -2.479806     -1.581939
  H      -6.440789     -3.064478     -2.182281
  H      -7.236132     -1.488777     -2.049879
  C      -8.526264     -3.172095     -1.573858
  H      -8.821911     -3.346262     -2.621754
  H      -8.431249     -4.168739     -1.111573
  C      -9.611452     -2.381106     -0.870307
  C     -10.168839     -2.830094      0.336126
  C     -10.074222     -1.167698     -1.408725
  C     -11.163693     -2.092577      0.988891
  C     -11.064424     -0.425817     -0.759592
  C     -11.615038     -0.888237      0.442020
  H      -9.821845     -3.774316      0.767943
  H      -9.658975     -0.800850     -2.353090
  H     -11.598594     -2.470083      1.918360
  H     -11.424133      0.507171     -1.202042
  H     -12.397291     -0.313890      0.944751
  C      -4.084334     -2.672420     -0.449906
  O      -4.217259     -3.813405     -0.791629
  O      -2.955984     -1.984295     -0.288636
  C      -1.739097     -2.499387     -0.820736
  H      -1.842360     -3.559781     -1.092139
  H      -0.970232     -2.367945     -0.048372
  C      -1.325942     -1.701283     -2.067562
 Cl      -2.516218     -1.957685     -3.379951
 Cl       0.282351     -2.300723     -2.565713
 Cl      -1.227816      0.054129     -1.664847

79
RA5
 Rh      -9.257426     -4.879380      0.090053
  C      -5.461519     -6.197146     -0.218084
  O      -7.824614     -6.213402     -0.820208
  C      -6.880044     -5.676511     -0.166297
  O      -7.210250     -4.712512      0.606904
  C      -5.214230     -6.920866     -1.558022
  C      -4.475513     -5.024680     -0.032290
  C      -5.359696     -7.192739      0.972962
  H      -4.204193     -7.358930     -1.558195
  H      -5.945867     -7.727534     -1.727625
  H      -5.286564     -6.217361     -2.406660
  H      -3.445295     -5.412585     -0.052582
  H      -4.637622     -4.505099      0.927681
  H      -4.578632     -4.283532     -0.846710
  H      -5.581004     -6.687360      1.931279
  H      -6.064586     -8.034462      0.844244
  H      -4.340481     -7.605929      1.025231
  N      -9.060934     -3.795773     -1.582470
  C      -9.185802     -2.740526      0.367141
  C      -8.763788     -2.465440     -1.074656
  H     -10.160749     -2.350386      0.664479
  H      -9.422117     -1.715769     -1.549868
  C      -9.591874     -8.114386      0.891811
  C     -10.252158     -6.870444      0.863616
  C      -8.940618     -8.473541      2.063648
  H      -9.588611     -8.757501      0.010867
  C     -10.210648     -5.988364      1.998532
  C     -10.954534     -6.168523     -0.206142
  C      -9.547711     -6.384196      3.184689
  C     -10.927518     -4.763854      1.649828
  C      -8.925765     -7.622695      3.200102
  H      -9.551602     -5.738803      4.063920
  H      -8.415382     -7.960807      4.105052
  H      -8.428472     -9.436871      2.121917
  C     -11.448510     -4.929888      0.295663
  H     -11.132732     -6.561098     -1.205605
  C     -12.348423     -4.008138     -0.460704
  C     -11.238733     -3.685776      2.599201
  C     -12.564589     -3.227482      2.734525
  C     -10.235877     -3.133367      3.423021
  C     -12.879992     -2.255446      3.687464
  H     -13.356801     -3.657714      2.119076
  C     -10.553131     -2.147844      4.355827
  H      -9.198103     -3.450145      3.300444
  C     -11.876435     -1.710753      4.495245
  H     -13.913126     -1.918281      3.801109
  H      -9.762966     -1.711035      4.968811
  H     -12.125745     -0.941419      5.230171
  H     -13.400702     -4.280471     -0.274651
  H     -12.160445     -4.103509     -1.539127
  H     -12.213079     -2.961391     -0.156927
  H      -8.429268     -2.652995      1.149928
  C      -7.303833     -2.044154     -1.281510
  H      -7.060723     -2.215326     -2.342402
  H      -6.655761     -2.702464     -0.683176
  C      -7.047785     -0.570167     -0.921584
  H      -5.986382     -0.340049     -1.115324
  H      -7.631353      0.073873     -1.599639
  C      -7.395305     -0.233892      0.514268
  C      -8.487625      0.594417      0.818540
  C      -6.663540     -0.788765      1.581266
  C      -8.842952      0.865660      2.144979
  C      -7.018150     -0.526078      2.907218
  C      -8.110826      0.304023      3.194123
  H      -9.062430      1.044104      0.003789
  H      -5.809347     -1.438868      1.366887
  H      -9.689934      1.523110      2.357971
  H      -6.431101     -0.961548      3.720452
  H      -8.384106      0.525749      4.229462
  C      -9.550718     -3.981946     -2.829488
  O      -9.466391     -3.163960     -3.721081
  O     -10.162499     -5.202649     -2.968633
  C     -10.289970     -5.736094     -4.271085
  H     -10.059242     -4.978992     -5.034687
  H     -11.318364     -6.101939     -4.407578
  C      -9.336498     -6.926680     -4.444024
 Cl      -7.639980     -6.386361     -4.261317
 Cl      -9.601875     -7.613110     -6.071159
 Cl      -9.707012     -8.192512     -3.201219

79
RA5-TS1
 Rh      -9.502165     -4.966144     -0.016327
  C      -5.632700     -6.041812      0.236134
  O      -7.867277     -6.139781     -0.717380
  C      -7.054461     -5.553536      0.056514
  O      -7.523298     -4.585970      0.748254
  C      -5.122302     -6.644748     -1.089956
  C      -4.737308     -4.881440      0.716928
  C      -5.728394     -7.138986      1.335465
  H      -4.114188     -7.063722     -0.944961
  H      -5.788349     -7.447425     -1.449889
  H      -5.066966     -5.873037     -1.880735
  H      -3.727375     -5.260935      0.937622
  H      -5.142900     -4.415356      1.631868
  H      -4.646764     -4.096920     -0.058919
  H      -6.135517     -6.723988      2.276875
  H      -6.378909     -7.970092      1.007394
  H      -4.726110     -7.546575      1.540728
  N      -9.233569     -3.831150     -1.675338
  C      -9.171173     -2.363445      0.061565
  C      -8.763909     -2.495373     -1.386501
  H     -10.198123     -2.106767      0.314113
  H      -9.340628     -1.771216     -1.991681
  C     -10.068606     -8.079803      1.011436
  C     -10.639775     -6.802124      0.809448
  C      -9.529613     -8.362496      2.255386
  H     -10.064390     -8.813231      0.203560
  C     -10.623117     -5.817578      1.857497
  C     -11.220796     -6.173203     -0.367851
  C     -10.071651     -6.138570      3.122638
  C     -11.231012     -4.585521      1.335915
  C      -9.539356     -7.403668      3.303740
  H     -10.098741     -5.415770      3.938887
  H      -9.120796     -7.680544      4.274578
  H      -9.092468     -9.345485      2.447137
  C     -11.680644     -4.864265     -0.012637
  H     -11.358312     -6.648797     -1.336897
  C     -12.451183     -3.969343     -0.927577
  C     -11.542237     -3.406149      2.169251
  C     -12.833018     -2.845468      2.150563
  C     -10.581665     -2.867840      3.049214
  C     -13.157708     -1.784660      3.001375
  H     -13.598542     -3.263717      1.494561
  C     -10.909480     -1.808182      3.895783
  H      -9.566701     -3.271761      3.055481
  C     -12.199480     -1.264670      3.877277
  H     -14.167504     -1.367772      2.987373
  H     -10.152822     -1.402947      4.571119
  H     -12.459175     -0.439372      4.544832
  H     -13.531032     -4.160500     -0.811290
  H     -12.181872     -4.179195     -1.971299
  H     -12.270613     -2.907342     -0.711841
  H      -8.471991     -2.551030      0.873861
  C      -7.274622     -2.264548     -1.669522
  H      -7.081147     -2.571768     -2.707817
  H      -6.677544     -2.906056     -1.003529
  C      -6.900272     -0.784456     -1.457774
  H      -5.824616     -0.636015     -1.638142
  H      -7.440781     -0.163607     -2.190574
  C      -7.266990     -0.374787     -0.053715
  C      -8.600931      0.001001      0.255072
  C      -6.354939     -0.504197      1.003007
  C      -8.991814      0.255951      1.586997
  C      -6.747257     -0.252473      2.320044
  C      -8.068593      0.120409      2.617943
  H      -9.295300      0.222279     -0.559500
  H      -5.327476     -0.810544      0.788483
  H     -10.017554      0.563971      1.803701
  H      -6.015839     -0.345856      3.126871
  H      -8.365651      0.323157      3.649514
  C      -9.549286     -4.092654     -2.962854
  O      -9.337436     -3.331814     -3.887627
  O     -10.170747     -5.307672     -3.111798
  C     -10.135188     -5.902366     -4.391651
  H      -9.917139     -5.157268     -5.170315
  H     -11.110559     -6.372799     -4.582811
  C      -9.064596     -7.002397     -4.444690
 Cl      -7.435740     -6.300956     -4.179065
 Cl      -9.146460     -7.764351     -6.060489
 Cl      -9.404738     -8.241636     -3.174655

79
RA5-TS2
 Rh      -0.648075     -0.933138     -0.384715
  C       3.311311     -1.725756     -0.012243
  O       1.154964     -1.888642     -1.152276
  C       1.861015     -1.341372     -0.257276
  O       1.276056     -0.491936      0.499056
  C       3.988151     -2.060775     -1.352869
  C       4.043504     -0.588928      0.719315
  C       3.258175     -2.986570      0.884688
  H       5.003734     -2.447158     -1.173689
  H       3.415985     -2.821313     -1.903288
  H       4.069385     -1.166075     -1.990440
  H       5.071254     -0.901052      0.961143
  H       3.530533     -0.322774      1.654714
  H       4.103380      0.315662      0.092346
  H       2.741429     -2.773573      1.834064
  H       2.730144     -3.807751      0.376252
  H       4.281281     -3.321084      1.117241
  N      -0.476250      0.407506     -2.007741
  C      -0.601203      1.681089     -0.488577
  C       0.092032      1.733715     -1.784156
  H      -1.641878      1.998281     -0.419862
  H      -0.370327      2.455205     -2.474700
  C      -0.941223     -4.127880      0.184380
  C      -1.600564     -2.874497      0.265471
  C      -0.177357     -4.525812      1.262153
  H      -1.042061     -4.743607     -0.710267
  C      -1.435294     -2.033723      1.426122
  C      -2.401033     -2.139808     -0.693097
  C      -0.645930     -2.476610      2.522411
  C      -2.162197     -0.784654      1.189120
  C      -0.036682     -3.710430      2.425314
  H      -0.543541     -1.856185      3.413406
  H       0.567106     -4.082434      3.256487
  H       0.334177     -5.490723      1.233221
  C      -2.825446     -0.910636     -0.091438
  H      -2.703330     -2.504331     -1.669844
  C      -3.786082      0.049834     -0.710970
  C      -2.293279      0.308416      2.172143
  C      -3.565018      0.804406      2.514743
  C      -1.155076      0.828687      2.820137
  C      -3.695579      1.797514      3.489647
  H      -4.455804      0.388393      2.038794
  C      -1.292394      1.825065      3.786751
  H      -0.160520      0.464897      2.548299
  C      -2.560562      2.310913      4.125379
  H      -4.686639      2.169752      3.761590
  H      -0.403902      2.228687      4.273773
  H      -2.666214      3.088556      4.885956
  H      -4.816209     -0.270454     -0.479930
  H      -3.675812      0.054123     -1.803880
  H      -3.664732      1.068093     -0.318065
  H      -0.061420      1.476835      0.435770
  C       1.604818      1.860202     -1.823617
  H       1.943906      1.592366     -2.837478
  H       2.052787      1.144915     -1.121826
  C       2.030404      3.293178     -1.458044
  H       3.121754      3.392676     -1.577374
  H       1.574485      4.001550     -2.169140
  C       1.628604      3.659298     -0.043789
  C       0.578004      4.559920      0.205946
  C       2.273552      3.062495      1.056120
  C       0.193329      4.875349      1.515857
  C       1.892414      3.376032      2.362964
  C       0.852834      4.287526      2.597073
  H       0.071850      5.042295     -0.635476
  H       3.085043      2.349114      0.883765
  H      -0.614178      5.591085      1.689563
  H       2.417336      2.915452      3.204138
  H       0.559800      4.545070      3.618162
  C      -1.152345      0.267299     -3.212678
  O      -1.117446      1.074627     -4.112337
  O      -1.810885     -0.920509     -3.295502
  C      -2.035116     -1.454001     -4.591588
  H      -1.853402     -0.694333     -5.364931
  H      -3.073330     -1.810483     -4.652113
  C      -1.100067     -2.648586     -4.837684
 Cl       0.605367     -2.140617     -4.660584
 Cl      -1.418240     -3.249535     -6.488619
 Cl      -1.460468     -3.971144     -3.653079

79
RA5-TS4
 Rh      -9.395117     -5.010545      0.080017
  C      -5.682808     -6.531129      0.454327
  O      -7.889442     -6.344004     -0.543068
  C      -7.025584     -5.857693      0.248000
  O      -7.388081     -4.841039      0.930874
  C      -5.232992     -7.223426     -0.849057
  C      -4.646208     -5.492905      0.928657
  C      -5.937975     -7.588463      1.567113
  H      -4.299770     -7.778974     -0.667253
  H      -5.997955     -7.927127     -1.217881
  H      -5.045870     -6.485218     -1.650385
  H      -3.689974     -5.994442      1.144112
  H      -4.983647     -4.977773      1.844966
  H      -4.462719     -4.728099      0.150588
  H      -6.306784     -7.109518      2.493336
  H      -6.681323     -8.336728      1.235984
  H      -4.999191     -8.114468      1.801645
  N      -8.922434     -3.914284     -1.569813
  C      -8.800580     -2.368841      0.163073
  C      -8.674380     -2.508844     -1.335314
  H      -9.712990     -2.004350      0.630194
  H      -9.458865     -1.907482     -1.829762
  C     -10.550885     -8.046643      0.685990
  C     -10.878760     -6.671518      0.686890
  C     -10.015527     -8.588527      1.841197
  H     -10.711941     -8.648642     -0.209765
  C     -10.628059     -5.856976      1.847834
  C     -11.322013     -5.786808     -0.375778
  C     -10.086601     -6.445717      3.020092
  C     -10.987364     -4.469664      1.514748
  C      -9.791456     -7.797354      3.000220
  H      -9.921155     -5.849072      3.917468
  H      -9.378286     -8.273320      3.892724
  H      -9.756182     -9.649667      1.870323
  C     -11.500626     -4.466126      0.163717
  H     -11.573004     -6.089946     -1.390188
  C     -12.080986     -3.318408     -0.601505
  C     -10.977519     -3.353868      2.485572
  C     -12.090656     -2.500566      2.604109
  C      -9.874051     -3.154620      3.341962
  C     -12.108424     -1.485735      3.566278
  H     -12.962031     -2.652069      1.964028
  C      -9.896209     -2.139724      4.300150
  H      -8.987766     -3.785246      3.237977
  C     -11.015589     -1.306466      4.420131
  H     -12.987844     -0.843807      3.661373
  H      -9.036302     -1.996159      4.959661
  H     -11.035967     -0.519577      5.178637
  H     -13.181209     -3.336891     -0.534292
  H     -11.807379     -3.390770     -1.664073
  H     -11.738036     -2.350346     -0.214196
  H      -8.050630     -2.839811      0.795040
  C      -7.306224     -1.985327     -1.821799
  H      -7.128461     -2.343110     -2.843453
  H      -6.513845     -2.400812     -1.176631
  C      -7.339373     -0.444541     -1.779808
  H      -6.314268     -0.037530     -1.773876
  H      -7.834475     -0.061327     -2.684455
  C      -8.094035      0.029117     -0.561926
  C      -9.259331      0.810670     -0.659641
  C      -7.689909     -0.411621      0.728138
  C      -9.975212      1.166188      0.483050
  C      -8.401466     -0.013723      1.886508
  C      -9.550275      0.752910      1.761228
  H      -9.604873      1.138674     -1.643618
  H      -6.724555     -0.912036      0.838537
  H     -10.878563      1.773576      0.383579
  H      -8.049780     -0.332282      2.869629
  H     -10.122049      1.038053      2.646085
  C      -9.210727     -4.245893     -2.851326
  O      -9.105337     -3.489778     -3.800983
  O      -9.674463     -5.531313     -2.966724
  C      -9.651256     -6.125157     -4.247284
  H      -9.488535     -5.369872     -5.029531
  H     -10.609057     -6.639581     -4.415431
  C      -8.537148     -7.178162     -4.338979
 Cl      -6.935473     -6.403285     -4.103009
 Cl      -8.621108     -7.912735     -5.971177
 Cl      -8.787271     -8.453114     -3.092571

79
RA6
 Rh      -9.723297     -5.582766      0.169197
  C      -5.913601     -6.832526      0.559696
  O      -8.069642     -6.714532     -0.540874
  C      -7.295505     -6.240126      0.339799
  O      -7.763788     -5.325938      1.099706
  C      -5.327131     -7.314375     -0.777179
  C      -4.995982     -5.800392      1.231014
  C      -6.153937     -8.034703      1.507240
  H      -4.369506     -7.829577     -0.602794
  H      -6.013408     -8.003932     -1.287449
  H      -5.142790     -6.466029     -1.455240
  H      -4.028786     -6.262709      1.482896
  H      -5.448237     -5.407833      2.153874
  H      -4.798483     -4.950139      0.557649
  H      -6.623706     -7.704677      2.448014
  H      -6.813824     -8.777241      1.032584
  H      -5.196657     -8.523456      1.748711
  N      -9.225953     -4.164355     -1.226087
  C      -8.888272     -2.454547      0.528757
  C      -8.623337     -2.876774     -0.916417
  H      -9.959178     -2.470559      0.761990
  H      -9.095258     -2.124730     -1.581231
  C     -10.893014     -8.631600      0.557014
  C     -11.211738     -7.254025      0.638749
  C     -10.374729     -9.249629      1.679141
  H     -11.056831     -9.176414     -0.374072
  C     -10.964632     -6.517688      1.850356
  C     -11.651754     -6.306934     -0.368461
  C     -10.442902     -7.184004      2.989301
  C     -11.287033     -5.103193      1.590135
  C     -10.159868     -8.534300      2.888960
  H     -10.282199     -6.643949      3.923201
  H      -9.763302     -9.068982      3.755337
  H     -10.123761    -10.312516      1.641852
  C     -11.811640     -5.017952      0.248992
  H     -11.912155     -6.548939     -1.396109
  C     -12.348440     -3.811586     -0.454615
  C     -11.196649     -4.022126      2.598719
  C     -12.244510     -3.099462      2.770756
  C     -10.048104     -3.900317      3.409428
  C     -12.152041     -2.083800      3.729726
  H     -13.150622     -3.189888      2.168423
  C      -9.958586     -2.886891      4.365699
  H      -9.211384     -4.586688      3.261629
  C     -11.011064     -1.976045      4.532454
  H     -12.984335     -1.387853      3.863402
  H      -9.063030     -2.806165      4.987383
  H     -10.945341     -1.194163      5.293943
  H     -13.448117     -3.784192     -0.378375
  H     -12.077434     -3.845769     -1.519102
  H     -11.956938     -2.880747     -0.023876
  H      -8.383485     -3.133159      1.226560
  C      -7.108019     -2.820346     -1.185068
  H      -6.897829     -3.165267     -2.205918
  H      -6.592444     -3.487189     -0.475635
  C      -6.601825     -1.366129     -1.024077
  H      -5.521280     -1.268871     -1.206624
  H      -7.107885     -0.749246     -1.792608
  C      -6.962893     -0.802269      0.308546
  C      -8.359264     -1.003619      0.776602
  C      -6.072829     -0.099721      1.112321
  C      -8.697875     -0.490875      2.117006
  C      -6.481591      0.391634      2.359942
  C      -7.788130      0.194812      2.875164
  H      -8.965245     -0.372491      0.078432
  H      -5.048419      0.074183      0.774586
  H      -9.712666     -0.669982      2.484327
  H      -5.758257      0.947985      2.964822
  H      -8.052622      0.585805      3.859689
  C      -9.345380     -4.397255     -2.552650
  O      -8.972442     -3.657008     -3.449927
  O     -10.007369     -5.580101     -2.808330
  C      -9.946974     -6.097103     -4.115568
  H      -9.650555     -5.322696     -4.837748
  H     -10.938843     -6.495342     -4.376646
  C      -8.945294     -7.259435     -4.208408
 Cl      -7.282701     -6.674285     -3.874517
 Cl      -9.034697     -7.917569     -5.875785
 Cl      -9.379622     -8.552949     -3.032814

79
RA6-TS
 Rh      -9.745088     -5.431600      0.120717
  C      -5.818658     -6.296309      0.557957
  O      -7.985439     -6.474417     -0.515619
  C      -7.258831     -5.870774      0.321719
  O      -7.808681     -4.953113      1.023982
  C      -5.192226     -6.766522     -0.765932
  C      -5.013588     -5.142137      1.176365
  C      -5.916365     -7.475048      1.558656
  H      -4.178829     -7.158877     -0.586071
  H      -5.798083     -7.556141     -1.231660
  H      -5.116675     -5.934095     -1.484157
  H      -4.009475     -5.491941      1.462188
  H      -5.513074     -4.747042      2.073328
  H      -4.885310     -4.318750      0.453781
  H      -6.396049     -7.154335      2.497753
  H      -6.509152     -8.298119      1.131243
  H      -4.909904     -7.855569      1.794284
  N      -9.419908     -4.048345     -1.375653
  C      -9.005278     -2.302751      0.225773
  C      -8.733398     -2.781421     -1.181559
  H      -9.976681     -1.843209      0.420124
  H      -9.183224     -2.050976     -1.877103
  C     -10.521606     -8.519794      1.003627
  C     -11.001081     -7.195697      0.847675
  C      -9.997983     -8.886048      2.229803
  H     -10.580442     -9.224291      0.172168
  C     -10.903878     -6.252604      1.929060
  C     -11.540649     -6.489925     -0.302801
  C     -10.372019     -6.660952      3.178283
  C     -11.392447     -4.951803      1.440240
  C      -9.934129     -7.966434      3.311927
  H     -10.339688     -5.967460      4.019455
  H      -9.532776     -8.307024      4.269718
  H      -9.631812     -9.904311      2.381831
  C     -11.890495     -5.157408      0.099666
  H     -11.729960     -6.924912     -1.281508
  C     -12.569260     -4.159923     -0.780790
  C     -11.508330     -3.738767      2.281724
  C     -12.692339     -2.978837      2.298116
  C     -10.449110     -3.355931      3.130963
  C     -12.817473     -1.872455      3.144914
  H     -13.533342     -3.272870      1.667673
  C     -10.578456     -2.251915      3.975360
  H      -9.515081     -3.923063      3.114468
  C     -11.763398     -1.505920      3.987364
  H     -13.750816     -1.304355      3.160590
  H      -9.751005     -1.974350      4.632896
  H     -11.870943     -0.648099      4.656062
  H     -13.661894     -4.224069     -0.646025
  H     -12.341489     -4.371508     -1.833624
  H     -12.252752     -3.134967     -0.544538
  H      -8.638069     -2.914889      1.046785
  C      -7.224615     -2.769642     -1.445987
  H      -7.017013     -3.022490     -2.494369
  H      -6.727565     -3.507263     -0.800350
  C      -6.791992     -1.346799     -1.075793
  H      -5.698128     -1.225823     -1.060350
  H      -7.187629     -0.630350     -1.812108
  C      -7.360123     -1.030282      0.300495
  C      -8.415049     -0.086356      0.489552
  C      -6.646808     -1.468932      1.471049
  C      -8.769982      0.368382      1.772991
  C      -7.003627     -1.019566      2.722893
  C      -8.069920     -0.096458      2.875718
  H      -8.920577      0.314030     -0.393334
  H      -5.824038     -2.176108      1.344748
  H      -9.585187      1.084843      1.889764
  H      -6.455065     -1.364830      3.602174
  H      -8.339671      0.259115      3.873304
  C      -9.660171     -4.289904     -2.689848
  O      -9.348535     -3.559259     -3.613936
  O     -10.338755     -5.471428     -2.885609
  C     -10.285511     -6.038264     -4.175681
  H     -10.036621     -5.281487     -4.933330
  H     -11.266086     -6.484581     -4.395818
  C      -9.236995     -7.160040     -4.239281
 Cl      -7.596126     -6.501888     -3.934348
 Cl      -9.311458     -7.879265     -5.877782
 Cl      -9.617312     -8.424309     -3.009210

79
RA7
 Rh      -8.477925     -5.609732      0.744905
  C      -4.782777     -7.115916      1.287197
  O      -6.868893     -6.842275      0.059444
  C      -6.081127     -6.401174      0.958622
  O      -6.491767     -5.402567      1.634797
  C      -4.194400     -7.774957      0.029282
  C      -3.786486     -6.135028      1.922719
  C      -5.190704     -8.202634      2.314994
  H      -3.293954     -8.347396      0.300061
  H      -4.916927     -8.457579     -0.439370
  H      -3.905687     -7.018856     -0.717418
  H      -2.877188     -6.674790      2.228999
  H      -4.219517     -5.648823      2.808812
  H      -3.491790     -5.347301      1.211644
  H      -5.660145     -7.747742      3.201439
  H      -5.902068     -8.915855      1.870710
  H      -4.297865     -8.758195      2.641875
  N      -7.783327     -4.170319     -0.729524
  C      -7.543430     -2.339478      0.932346
  C      -8.011970     -2.706796     -0.470540
  H      -8.151457     -2.859980      1.682965
  H      -9.093035     -2.549434     -0.566669
  C      -9.680899     -8.602022      0.984220
  C      -9.957659     -7.223475      1.191341
  C      -9.045422     -9.294060      1.991424
  H      -9.968664     -9.088955      0.051551
  C      -9.559125     -6.576981      2.422893
  C     -10.477414     -6.197726      0.315160
  C      -8.926655     -7.332569      3.453287
  C      -9.915951     -5.155556      2.329371
  C      -8.676346     -8.666293      3.221367
  H      -8.660225     -6.858698      4.398460
  H      -8.191662     -9.267554      3.993922
  H      -8.821266    -10.354804      1.854536
  C     -10.549826     -4.956938      1.051293
  H     -10.854544     -6.348069     -0.695772
  C     -11.172783     -3.701452      0.532890
  C      -9.687536     -4.150809      3.387440
  C     -10.692789     -3.227585      3.732273
  C      -8.448731     -4.095789      4.060916
  C     -10.466393     -2.271871      4.725599
  H     -11.664441     -3.266991      3.237078
  C      -8.227941     -3.135843      5.049133
  H      -7.640892     -4.769539      3.768371
  C      -9.235173     -2.223759      5.386669
  H     -11.257509     -1.564697      4.985663
  H      -7.258281     -3.086822      5.549965
  H      -9.055408     -1.472607      6.159606
  H     -12.246752     -3.698031      0.784908
  H     -11.082665     -3.653066     -0.560785
  H     -10.723124     -2.808014      0.985486
  H      -6.514711     -2.717523      1.078206
  C      -7.299134     -1.848013     -1.516883
  H      -7.575190     -2.164382     -2.536245
  H      -6.207482     -1.984901     -1.410077
  C      -7.674870     -0.375812     -1.317611
  H      -7.033405      0.258496     -1.949380
  H      -8.705341     -0.217544     -1.686566
  C      -7.597808      0.080704      0.126467
  C      -7.585020     -0.845663      1.185572
  C      -7.587764      1.453698      0.423959
  C      -7.575896     -0.379961      2.510591
  C      -7.572831      1.908314      1.742176
  C      -7.570817      0.984656      2.793970
  H      -6.774873     -4.353570     -0.736150
  H      -7.592977      2.175703     -0.398041
  H      -7.576302     -1.105945      3.326537
  H      -7.563095      2.980926      1.952039
  H      -7.563236      1.330566      3.830981
  C      -8.336106     -4.620276     -1.976322
  O      -9.470330     -4.419210     -2.312179
  O      -7.386914     -5.256964     -2.666808
  C      -7.734611     -5.911241     -3.884645
  H      -6.975683     -5.638377     -4.630213
  H      -8.733365     -5.602219     -4.221388
  C      -7.706679     -7.432940     -3.700446
 Cl      -6.080980     -7.974678     -3.196226
 Cl      -8.145778     -8.155929     -5.274245
 Cl      -8.922741     -7.904005     -2.450042

46
A8
  C       2.338989      0.579589     -0.071284
  C       2.138034      1.044268     -1.395747
  C       1.970824      0.109338     -2.477893
  C       2.022809     -1.285983     -2.232012
  C       2.236048     -1.710802     -0.932783
  C       2.385026     -0.787933      0.139047
  C       1.963373      2.385034     -1.939788
  C       1.728659      2.304123     -3.335670
  C       1.619818      0.877890     -3.679119
  H       2.466872      1.285817      0.751303
  H       1.891035     -1.996378     -3.048825
  H       2.286805     -2.780845     -0.717353
  H       2.545310     -1.174719      1.148335
  H       2.051260      3.313881     -1.374307
  C       1.340677      0.302978     -5.006443
  C       2.189689     -0.691777     -5.531664
  C       0.224082      0.722345     -5.757039
  C       1.927510     -1.246486     -6.786763
  C      -0.039122      0.154646     -7.002548
  C       0.809950     -0.831210     -7.519189
  H       3.067682     -1.015994     -4.968318
  H      -0.461329      1.463062     -5.341960
  H       2.597492     -2.007525     -7.193378
  H      -0.915394      0.478101     -7.569561
  H       0.596713     -1.278230     -8.493368
  C       1.584816      3.462492     -4.266330
  H       2.565760      3.695180     -4.715001
  H       1.229334      4.352723     -3.727985
  H       0.891360      3.244129     -5.086923
 Rh       0.092799      1.370438     -2.307285
  O      -1.609377      2.145019     -3.196868
  C      -2.266877      1.068177     -2.947776
  O      -1.628203      0.191566     -2.272506
  C      -3.644026      0.806953     -3.506627
  C      -4.437126     -0.072135     -2.515242
  H      -5.405840     -0.343278     -2.962665
  H      -3.891735     -1.001412     -2.276942
  H      -4.634063      0.467397     -1.570378
  C      -3.395950      0.020102     -4.829611
  H      -2.839655      0.629521     -5.565486
  H      -2.832930     -0.912958     -4.642969
  H      -4.367526     -0.245560     -5.274671
  C      -4.371166      2.134381     -3.801980
  H      -3.787555      2.773436     -4.486537
  H      -5.341332      1.918828     -4.275563
  H      -4.561357      2.705111     -2.874598

79
RA9
 Rh      -0.648569     -1.059100     -0.212212
  C       3.175563     -2.332283     -0.405144
  O       0.915362     -2.064917     -1.292224
  C       1.784557     -1.724512     -0.431206
  O       1.405338     -0.916464      0.477469
  C       3.525809     -2.936723     -1.771961
  C       4.195914     -1.258617      0.010601
  C       3.111422     -3.445124      0.670383
  H       4.525155     -3.397418     -1.732869
  H       2.797244     -3.705659     -2.063198
  H       3.529119     -2.165605     -2.556862
  H       5.187813     -1.718303      0.140292
  H       3.903775     -0.780583      0.957081
  H       4.285359     -0.474325     -0.758263
  H       2.853013     -3.025329      1.654828
  H       2.358219     -4.204268      0.407375
  H       4.089370     -3.945541      0.745815
  N      -0.525265      0.609544     -1.563046
  C      -0.929017      1.976642     -1.157189
  C       0.453294      1.744694     -1.642361
  H      -1.663314      2.467862     -1.799493
  H       0.653140      2.036983     -2.679665
  C      -1.481270     -4.190663      0.003614
  C      -1.866513     -2.863058      0.329513
  C      -0.636001     -4.850975      0.870262
  H      -1.849392     -4.664029     -0.907829
  C      -1.364328     -2.233385      1.530217
  C      -2.621165     -1.862656     -0.397692
  C      -0.503296     -2.948375      2.408395
  C      -1.869758     -0.855486      1.569089
  C      -0.153781     -4.236835      2.066622
  H      -0.142393     -2.477253      3.323813
  H       0.504620     -4.810322      2.723266
  H      -0.323151     -5.872752      0.640709
  C      -2.719002     -0.680466      0.420449
  H      -3.129332     -2.007050     -1.350427
  C      -3.547513      0.516387      0.090665
  C      -1.616113      0.126060      2.646022
  C      -2.695172      0.763932      3.284435
  C      -0.299908      0.422245      3.052991
  C      -2.463649      1.688361      4.306036
  H      -3.718611      0.519794      2.990337
  C      -0.075527      1.353320      4.070064
  H       0.541958     -0.057944      2.549108
  C      -1.154243      1.987243      4.697863
  H      -3.307576      2.175561      4.800400
  H       0.946554      1.594487      4.373786
  H      -0.972413      2.713949      5.493749
  H      -4.583131      0.334201      0.424688
  H      -3.565425      0.686558     -0.994099
  H      -3.186165      1.415017      0.606363
  H      -1.078402      2.106415     -0.085140
  C       1.641713      1.836310     -0.720236
  H       2.485651      1.270889     -1.145513
  H       1.397362      1.360664      0.238217
  C       2.043624      3.311348     -0.485922
  H       2.921641      3.322844      0.180959
  H       2.369137      3.770078     -1.433853
  C       0.912620      4.118988      0.119286
  C       0.261201      5.123179     -0.611591
  C       0.424897      3.802701      1.398923
  C      -0.853361      5.788703     -0.085928
  C      -0.694842      4.453385      1.922358
  C      -1.340543      5.449735      1.179465
  H       0.631905      5.391603     -1.605613
  H       0.911466      3.021251      1.988516
  H      -1.344120      6.570854     -0.670876
  H      -1.068671      4.174171      2.910437
  H      -2.211887      5.965622      1.590768
  C      -1.100926      0.148115     -2.799266
  O      -2.283265      0.160444     -3.013230
  O      -0.140342     -0.262990     -3.625167
  C      -0.522027     -0.833409     -4.876928
  H       0.127557     -0.391567     -5.644236
  H      -1.577044     -0.619307     -5.095680
  C      -0.303642     -2.352217     -4.879921
 Cl       1.413958     -2.741434     -4.595980
 Cl      -0.809259     -2.935978     -6.494261
 Cl      -1.326186     -3.120171     -3.602666

79
RA10
 Rh      -9.769267     -5.450773      0.089436
  C      -5.821939     -6.255556      0.556123
  O      -7.980055     -6.460319     -0.523386
  C      -7.264763     -5.837954      0.309032
  O      -7.822187     -4.911019      0.992740
  C      -5.159207     -6.646011     -0.776742
  C      -5.046264     -5.125749      1.249897
  C      -5.919315     -7.488683      1.488135
  H      -4.155066     -7.059165     -0.591306
  H      -5.758388     -7.398121     -1.308416
  H      -5.052496     -5.771014     -1.438203
  H      -4.024134     -5.458551      1.488420
  H      -5.536895     -4.827511      2.188731
  H      -4.964082     -4.240033      0.597620
  H      -6.435786     -7.232383      2.427832
  H      -6.478346     -8.299971      0.998132
  H      -4.911120     -7.856818      1.736161
  N      -9.506592     -4.060665     -1.410671
  C      -9.182182     -2.144044      0.172888
  C      -8.902519     -2.759036     -1.215323
  H     -10.118756     -1.569775      0.207785
  H      -9.333091     -2.084414     -1.975186
  C     -10.434913     -8.554215      1.015832
  C     -10.962157     -7.251690      0.839417
  C      -9.906380     -8.884983      2.250758
  H     -10.460639     -9.270978      0.193228
  C     -10.907517     -6.293170      1.908971
  C     -11.516813     -6.578032     -0.324380
  C     -10.368978     -6.663187      3.166220
  C     -11.440970     -5.017425      1.401646
  C      -9.883652     -7.950134      3.320596
  H     -10.369096     -5.956212      3.997020
  H      -9.476588     -8.263142      4.285415
  H      -9.503701     -9.886840      2.418472
  C     -11.922026     -5.255337      0.061063
  H     -11.684652     -7.031554     -1.298677
  C     -12.632174     -4.295711     -0.836493
  C     -11.605835     -3.798793      2.225520
  C     -12.815843     -3.083452      2.228798
  C     -10.554362     -3.350190      3.051345
  C     -12.970940     -1.950571      3.034797
  H     -13.650550     -3.429375      1.616297
  C     -10.706890     -2.211498      3.844029
  H      -9.604054     -3.889148      3.048550
  C     -11.916967     -1.507100      3.839225
  H     -13.923776     -1.415659      3.041188
  H      -9.878662     -1.871697      4.471771
  H     -12.042978     -0.620674      4.466043
  H     -13.722642     -4.408938     -0.716139
  H     -12.378596     -4.506407     -1.883802
  H     -12.363160     -3.256172     -0.605719
  H      -9.260581     -2.917961      0.937237
  C      -7.377874     -2.671786     -1.399259
  H      -7.111413     -2.776923     -2.461544
  H      -6.869939     -3.463809     -0.834323
  C      -7.056946     -1.296376     -0.850692
  H      -5.998872     -1.080726     -0.650983
  H      -7.450133     -0.511695     -1.514473
  C      -7.929065     -1.219874      0.530303
  C      -8.312777      0.169304      0.800460
  C      -7.129529     -1.851251      1.590596
  C      -7.906181      0.846373      1.927064
  C      -6.713396     -1.164893      2.710762
  C      -7.093793      0.182222      2.872026
  H      -8.933117      0.672227      0.051458
  H      -6.877955     -2.907999      1.457128
  H      -8.204169      1.883279      2.096581
  H      -6.101827     -1.656069      3.470411
  H      -6.754557      0.730382      3.756772
  C      -9.656950     -4.367083     -2.722718
  O      -9.304186     -3.674827     -3.663065
  O     -10.308093     -5.568825     -2.908761
  C     -10.227486     -6.151633     -4.188724
  H      -9.979715     -5.401052     -4.952824
  H     -11.197567     -6.616747     -4.417008
  C      -9.162027     -7.257734     -4.228149
 Cl      -7.532957     -6.576341     -3.916766
 Cl      -9.210951     -7.996926     -5.859959
 Cl      -9.537777     -8.513848     -2.987541

79
SA3
  C      -1.791842      3.658911      1.399055
  C      -1.659475      2.431140      0.704537
  C      -1.890500      2.371810     -0.716215
  C      -2.237440      3.538507     -1.439651
  C      -2.365142      4.720166     -0.735357
  C      -2.148714      4.779786      0.672043
  C      -1.220067      1.108977      1.127720
  C      -1.282066      0.228248      0.007869
  C      -1.588106      1.016606     -1.171541
  H      -1.613645      3.709524      2.474803
  H      -2.369912      3.495863     -2.521413
  H      -2.637462      5.634493     -1.267936
  H      -2.269087      5.737171      1.185129
  C      -1.146624     -1.259488      0.039567
  H      -2.122953     -1.708403     -0.207275
  H      -0.841673     -1.617805      1.032103
  H      -0.436237     -1.631956     -0.710891
  N       1.071391      3.231325     -1.517201
 Rh       0.316648      1.728106     -0.283322
  O       1.510299      2.952469      1.001832
  C       1.851182      0.238098      0.272578
  C       1.357515      3.260928     -2.863169
  O       2.061519      4.034946     -0.861211
  O       2.273439      3.823435     -3.406529
  O       0.403933      2.517787     -3.508897
  C       0.515288      2.423387     -4.917327
  H       0.257524      1.392320     -5.196886
  H       1.534772      2.675326     -5.242234
  C      -0.454822      3.356743     -5.661909
 Cl      -2.161300      2.928875     -5.263557
 Cl      -0.168496      5.067559     -5.238497
 Cl      -0.174805      3.085039     -7.413093
  C       2.147338      3.853947      0.424891
  C       3.070326      4.794915      1.181006
  C       3.807011      5.743060      0.223905
  C       2.182283      5.595099      2.163236
  C       4.073271      3.914201      1.959064
  H       4.467985      6.401148      0.808201
  H       4.419948      5.184245     -0.498937
  H       3.104811      6.370540     -0.344647
  H       1.455749      6.219813      1.619031
  H       1.634997      4.925946      2.844062
  H       2.818964      6.260363      2.766900
  H       3.553116      3.237383      2.652793
  H       4.686864      3.307615      1.272752
  H       4.748867      4.559300      2.541427
  C       1.889312      0.305840     -1.118294
  H       2.598876      0.769699      0.865178
  H       1.334038     -0.575472      0.783362
  H       1.318640     -0.448387     -1.668440
  C       3.014624      0.929093     -1.898191
  H       3.368439      1.852626     -1.418488
  H       2.667621      1.198872     -2.903978
  C       4.213428     -0.045785     -2.040654
  H       3.877332     -0.978293     -2.523287
  H       4.929973      0.426650     -2.732332
  C       4.890486     -0.350834     -0.724834
  C       5.710365      0.611910     -0.110336
  C       4.687882     -1.573920     -0.067915
  C       6.314813      0.356435      1.123778
  H       5.893171      1.566524     -0.614463
  C       5.291737     -1.834175      1.167674
  H       4.062245     -2.340132     -0.535767
  C       6.107572     -0.870483      1.766354
  H       6.961617      1.110834      1.579276
  H       5.130811     -2.797697      1.658233
  H       6.591468     -1.078572      2.724021
  C      -1.984449      0.466674     -2.485420
  C      -1.161877     -0.371842     -3.253699
  C      -3.291238      0.732681     -2.935311
  C      -1.635678     -0.937276     -4.439085
  C      -3.765512      0.162555     -4.118163
  C      -2.940219     -0.675527     -4.872729
  H      -0.140474     -0.569017     -2.930254
  H      -3.945484      1.381210     -2.347512
  H      -0.982032     -1.583436     -5.030349
  H      -4.780031      0.386230     -4.457658
  H      -3.310583     -1.120692     -5.799205
  H      -0.996356      0.808119      2.151719

79
SA3-TS
  C      -1.904391      3.848369      1.137560
  C      -1.731407      2.508315      0.709067
  C      -2.034577      2.128335     -0.645156
  C      -2.502271      3.094124     -1.568789
  C      -2.670744      4.393111     -1.121349
  C      -2.376914      4.769333      0.219580
  C      -1.187308      1.326096      1.367197
  C      -1.240614      0.219449      0.478229
  C      -1.660135      0.723986     -0.823274
  H      -1.676340      4.136085      2.166118
  H      -2.711953      2.804732     -2.599586
  H      -3.040508      5.155414     -1.811159
  H      -2.536015      5.805814      0.526900
  C      -0.975063     -1.206264      0.845968
  H      -1.916419     -1.675457      1.178409
  H      -0.253091     -1.278195      1.672070
  H      -0.605117     -1.791644     -0.004704
  N       1.258396      2.996391     -1.532231
 Rh       0.207117      1.699968     -0.217772
  O       1.590746      2.824793      1.029124
  C       1.804757      0.333779     -0.684724
  C       0.964762      3.524715     -2.777915
  O       2.030025      3.970490     -0.831115
  O       1.333821      4.588089     -3.211548
  O       0.224866      2.628485     -3.472571
  C       0.120234      2.917495     -4.863381
  H       1.083468      3.268014     -5.249505
  H      -0.639963      3.691204     -5.048735
  C      -0.273181      1.654241     -5.622597
 Cl       0.848958      0.301836     -5.233136
 Cl      -1.956972      1.187310     -5.228313
 Cl      -0.144427      2.046694     -7.367805
  C       2.145939      3.773599      0.466826
  C       2.974976      4.830789      1.180471
  C       4.204123      5.214198      0.331057
  C       2.044184      6.059664      1.347726
  C       3.404211      4.289678      2.554493
  H       4.783735      5.982031      0.864776
  H       4.866707      4.350417      0.163743
  H       3.909774      5.621098     -0.646771
  H       1.715800      6.448026      0.371516
  H       1.154474      5.807825      1.946370
  H       2.592616      6.856871      1.872561
  H       2.536943      3.988032      3.159326
  H       4.066532      3.415843      2.453585
  H       3.954032      5.072450      3.097993
  C       2.436953      1.091806     -1.705806
  H       2.372419      0.189511      0.243017
  H       1.259609     -0.548614     -1.032393
  H       2.065438      0.973182     -2.730605
  C       3.800063      1.672743     -1.550710
  H       4.445761      0.770356     -1.566909
  H       3.933946      2.071346     -0.530956
  C       4.287827      2.669660     -2.615791
  H       3.721910      3.607014     -2.533330
  H       5.332351      2.926182     -2.365578
  C       4.215498      2.154694     -4.040847
  C       4.757067      0.907828     -4.397458
  C       3.619835      2.932882     -5.045647
  C       4.689854      0.446199     -5.715192
  H       5.254197      0.288946     -3.644544
  C       3.546837      2.471214     -6.364725
  H       3.210046      3.912282     -4.784938
  C       4.076736      1.223662     -6.702428
  H       5.125447     -0.522477     -5.974401
  H       3.066690      3.086290     -7.129845
  H       4.015163      0.856156     -7.729867
  C      -2.074517     -0.123294     -1.964838
  C      -1.225104     -1.054159     -2.583169
  C      -3.418326     -0.054875     -2.379410
  C      -1.705685     -1.907043     -3.578322
  C      -3.897541     -0.906959     -3.377077
  C      -3.044999     -1.840745     -3.974351
  H      -0.172731     -1.098036     -2.303509
  H      -4.096638      0.655983     -1.900871
  H      -1.025250     -2.614403     -4.057157
  H      -4.942881     -0.840396     -3.689179
  H      -3.421694     -2.506302     -4.754451
  H      -0.855600      1.276822      2.405655

79
SA4
  C       0.306501     -2.731181     -3.292633
  C       0.802435     -2.069425     -2.152896
  C       1.932440     -2.595952     -1.452150
  C       2.568115     -3.770784     -1.896927
  C       2.085142     -4.389160     -3.045820
  C       0.963875     -3.875720     -3.732886
  C       0.291095     -0.906237     -1.390867
  C       1.226187     -0.651444     -0.315271
  C       2.112419     -1.773290     -0.251579
  H      -0.569703     -2.343535     -3.814842
  H       3.421676     -4.179082     -1.351114
  H       2.571151     -5.292715     -3.420816
  H       0.596518     -4.401904     -4.617450
  C       1.299857      0.563777      0.553390
  H       1.940724      1.314770      0.061601
  H       0.319972      1.027706      0.718895
  H       1.742514      0.322589      1.530325
  H       2.919965     -1.893056      0.472372
  C      -0.754533      0.017233     -1.897193
  C      -1.725187      0.599657     -1.061255
  C      -0.759273      0.361325     -3.263337
  C      -2.683440      1.474374     -1.575644
  C      -1.713605      1.244503     -3.775148
  C      -2.685675      1.798115     -2.937024
  H      -1.742279      0.365223      0.002150
  H       0.006574     -0.043367     -3.927941
  H      -3.433789      1.905761     -0.908453
  H      -1.692681      1.506200     -4.836099
  H      -3.436288      2.481107     -3.341960
  N      -1.895297     -3.334624      0.260712
 Rh       0.130114     -2.477808      0.111157
  O       0.339865     -4.348461      1.204508
  C      -0.960529     -1.742511      1.692471
  C      -2.489795     -3.521130     -1.037904
  O      -1.887085     -4.561255      0.994183
  O      -3.059709     -2.643651     -1.619567
  O      -2.200509     -4.735899     -1.485238
  C      -2.515900     -5.017243     -2.849454
  H      -3.584592     -4.851005     -3.048925
  H      -1.916163     -4.371860     -3.504942
  C      -2.170679     -6.480089     -3.125313
 Cl      -3.219799     -7.551060     -2.147331
 Cl      -0.446868     -6.810055     -2.726292
 Cl      -2.446596     -6.752093     -4.871710
  C      -0.677744     -4.992161      1.410335
  C      -0.767941     -6.300505      2.171925
  C      -1.492871     -7.342955      1.290479
  C      -1.587491     -6.023666      3.456981
  C       0.651811     -6.768995      2.525799
  H      -1.530430     -8.300590      1.831036
  H      -0.968854     -7.503196      0.336032
  H      -2.520751     -7.030879      1.058369
  H      -2.610821     -5.697794      3.218170
  H      -1.107235     -5.253232      4.081174
  H      -1.648887     -6.949285      4.048707
  H       1.187351     -6.017988      3.124591
  H       1.242563     -6.969791      1.619929
  H       0.591862     -7.698692      3.110582
  C      -2.318058     -2.175387      1.141513
  H      -0.850231     -0.665826      1.847439
  H      -0.681278     -2.277921      2.612351
  H      -2.692885     -1.440404      0.416592
  C      -3.437629     -2.529533      2.123639
  H      -4.183466     -3.160648      1.610905
  H      -3.021810     -3.131447      2.947290
  C      -4.142022     -1.271974      2.680773
  H      -4.832738     -1.592394      3.478147
  H      -4.765350     -0.830022      1.886916
  C      -3.178672     -0.225679      3.202779
  C      -2.967016      0.969700      2.497634
  C      -2.402260     -0.470962      4.347873
  C      -1.979385      1.877821      2.897479
  H      -3.579039      1.189181      1.617591
  C      -1.418027      0.433672      4.754461
  H      -2.565392     -1.386843      4.923992
  C      -1.192759      1.605911      4.021710
  H      -1.825719      2.800228      2.331002
  H      -0.823938      0.224185      5.647743
  H      -0.422610      2.313657      4.338256

79
SA4-TS
 Rh       5.260136      0.582324     -1.072242
  C       5.628758     -1.637121      2.656421
  O       5.123279      0.590242      1.939265
  C       5.372067     -0.594118      1.541259
  O       5.482065     -0.935829      0.338936
  C       4.455650     -1.608829      3.651113
  C       6.947993     -1.210764      3.342506
  C       5.789237     -3.029697      2.030067
  H       4.648491     -2.328380      4.461219
  H       3.511275     -1.888033      3.158973
  H       4.323249     -0.610574      4.091112
  H       7.199430     -1.943768      4.123983
  H       7.783090     -1.184716      2.623150
  H       6.856030     -0.222060      3.815803
  H       6.610081     -3.054429      1.299548
  H       4.869043     -3.351892      1.520128
  H       6.014855     -3.753792      2.828517
  N       5.065339      1.776948      0.477334
  C       7.074213      1.384939     -0.485450
  C       6.418761      2.386472      0.463777
  H       7.600047      1.839534     -1.329917
  H       6.258041      3.345734     -0.064089
  C       2.443089      1.912508     -2.719753
  C       3.614878      1.141713     -2.808447
  C       1.247015      1.263914     -2.417254
  H       2.467703      2.985205     -2.919630
  C       3.560076     -0.276143     -2.603263
  C       5.028036      1.506531     -3.052341
  C       2.350466     -0.905317     -2.257935
  C       4.920841     -0.780937     -2.768705
  C       1.200020     -0.126052     -2.173124
  H       2.316434     -1.982315     -2.078660
  H       0.246034     -0.597166     -1.925934
  H       0.319946      1.842370     -2.382138
  C       5.777835      0.265321     -3.194325
  C       7.198525      0.067414     -3.633935
  H       7.240369     -0.095440     -4.723785
  H       7.829710      0.934840     -3.402410
  H       7.630510     -0.818793     -3.146286
  H       7.692191      0.625393      0.010890
  C       7.049339      2.684974      1.823144
  H       6.312617      3.222550      2.440223
  H       7.273047      1.736907      2.332761
  C       8.330641      3.525281      1.686417
  H       8.671875      3.793919      2.700074
  H       8.088982      4.475402      1.181212
  C       9.450823      2.816754      0.949505
  C       9.881043      3.250229     -0.313531
  C      10.071018      1.688368      1.514757
  C      10.900214      2.576066     -0.996926
  C      11.085265      1.009148      0.834710
  C      11.504138      1.452131     -0.425567
  H       9.412330      4.127714     -0.769904
  H       9.760642      1.339435      2.504881
  H      11.234979      2.941752     -1.971644
  H      11.564699      0.141868      1.296700
  H      12.303300      0.926874     -0.954676
  C       3.914358      2.548506      0.839308
  O       3.971825      3.727445      1.056273
  O       2.835061      1.774608      0.793106
  C       1.596829      2.281643      1.288427
  H       1.677910      3.351697      1.525953
  H       0.839252      2.113692      0.511608
  C       1.194857      1.512278      2.553917
 Cl       2.424872      1.782395      3.832746
 Cl      -0.391234      2.146678      3.076569
 Cl       1.065221     -0.243624      2.187333
  C       5.507605      2.869819     -3.367247
  C       5.101051      3.969258     -2.582315
  C       6.360178      3.107998     -4.462140
  C       5.529042      5.262709     -2.885605
  C       6.792661      4.402649     -4.760335
  C       6.380505      5.483652     -3.974848
  H       4.453014      3.808902     -1.718126
  H       6.669465      2.283101     -5.104960
  H       5.199454      6.098817     -2.264054
  H       7.448814      4.569910     -5.617947
  H       6.721908      6.493725     -4.215611
  H       5.215356     -1.829079     -2.699321

79
SA5
 Rh       8.808762      5.040628     -0.253513
  C       5.378798      6.959052      0.616877
  O       7.770629      6.552913      0.795828
  C       6.661899      6.255359      0.237441
  O       6.712261      5.308659     -0.612521
  C       5.701903      8.396379      1.068556
  C       4.790743      6.150938      1.802307
  C       4.411760      6.955868     -0.577876
  H       4.779240      8.892146      1.407474
  H       6.129640      8.988475      0.243290
  H       6.417604      8.397219      1.901507
  H       3.873669      6.647506      2.156693
  H       4.531758      5.125583      1.495236
  H       5.500773      6.098839      2.639349
  H       4.191104      5.932014     -0.913197
  H       4.830133      7.512647     -1.431617
  H       3.466547      7.438891     -0.285971
  N       8.390895      3.831995      1.311636
  C       8.426741      2.976098     -0.778550
  C       8.414859      2.527224      0.671690
  H       9.126580      2.464578     -1.439696
  H       9.352675      2.005948      0.928521
  C       9.834118      8.230566     -1.188363
  C      10.178969      6.871334     -1.074934
  C       9.219182      8.654014     -2.361810
  H      10.060912      8.932424     -0.386170
  C       9.905423      5.968204     -2.155784
  C      10.803380      6.097772      0.021635
  C       9.260023      6.413912     -3.331121
  C      10.356791      4.655690     -1.743372
  C       8.925527      7.757172     -3.418712
  H       9.043898      5.719207     -4.145230
  H       8.436439      8.138722     -4.317975
  H       8.952017      9.707397     -2.477524
  C      10.982837      4.747821     -0.446894
  C      11.695008      3.613616      0.220593
  H      12.771359      3.655549     -0.014884
  H      11.580008      3.646224      1.312653
  H      11.314317      2.651650     -0.149894
  H       7.442927      3.122558     -1.236292
  C       7.245610      1.590756      1.030475
  H       7.017238      1.719744      2.098844
  H       6.350191      1.898232      0.464422
  C       7.604940      0.114535      0.751604
  H       6.691281     -0.497499      0.819713
  H       8.280536     -0.234890      1.548626
  C       8.276295     -0.079058     -0.592121
  C       9.671344     -0.232021     -0.681122
  C       7.538391     -0.019743     -1.787090
  C      10.313049     -0.294491     -1.922661
  C       8.174548     -0.085484     -3.031228
  C       9.566707     -0.212025     -3.104066
  H      10.260406     -0.312501      0.237480
  H       6.449307      0.074375     -1.739127
  H      11.397214     -0.431270     -1.969123
  H       7.580334     -0.049432     -3.947966
  H      10.066317     -0.276047     -4.074324
  C       8.872235      3.907975      2.586238
  O       9.069676      2.931520      3.282285
  O       9.071143      5.187679      3.000351
  C       9.302145      5.396364      4.378168
  H       9.558898      4.454547      4.883071
  H      10.122013      6.118933      4.482546
  C       8.058683      5.988768      5.058478
 Cl       6.668250      4.867017      4.907471
 Cl       8.461834      6.244529      6.783297
 Cl       7.627780      7.576205      4.310687
  C      11.287234      6.679514      1.277856
  C      10.519130      7.639704      1.970540
  C      12.548652      6.311903      1.790237
  C      11.015528      8.228909      3.131852
  C      13.038913      6.905770      2.953583
  C      12.276415      7.869078      3.624131
  H       9.509519      7.871369      1.634148
  H      13.169158      5.590327      1.258208
  H      10.398747      8.947683      3.675016
  H      14.018955      6.614116      3.338744
  H      12.662821      8.336451      4.533468
  H      10.405519      3.786148     -2.395550

33
B1
  C      -2.012903     -0.904451      1.464614
  C      -2.094203     -0.112445      2.649017
  C      -1.842875     -2.308207      1.859578
  C      -1.820546     -2.373753      3.281739
  C      -1.942354     -1.012793      3.780981
  C      -1.682266     -3.595343      4.128999
  H      -2.679178     -3.933174      4.461757
  H      -1.209585     -4.419793      3.579830
  H      -1.082726     -3.394240      5.027653
 Rh      -0.186921     -1.120775      2.591482
  O       1.709445     -1.840191      3.122570
  C       2.222728     -0.684381      2.909493
  O       1.410768      0.237266      2.549680
  C       3.682245     -0.445259      3.070813
  H       4.247835     -1.195020      2.383985
  H       3.969424     -0.703173      4.158673
  H       3.933969      0.635235      2.808133
  C      -1.986824     -0.625762      5.216644
  H      -3.030086     -0.713475      5.572593
  H      -1.372466     -1.290881      5.837949
  H      -1.661774      0.411439      5.374207
  C      -2.262591      1.369483      2.747538
  H      -3.305839      1.613197      3.012545
  H      -1.614423      1.793933      3.527179
  H      -2.020492      1.869631      1.800624
  C      -2.091215     -0.430592      0.052990
  H      -1.424931     -1.008750     -0.602523
  H      -3.120067     -0.570244     -0.324167
  H      -1.831714      0.632421     -0.040689
  C      -1.720475     -3.453367      0.912568
  H      -1.151485     -3.175398      0.014078
  H      -1.232812     -4.318701      1.380121
  H      -2.725969     -3.766790      0.579571

53
B2
  C       0.812786     -0.493736     -1.295133
  C       1.514207     -1.742517     -1.269580
  C       1.405755      0.363009     -0.300087
  C       2.518897     -0.350875      0.316661
  C       2.589288     -1.643536     -0.286063
  C       3.442823      0.201976      1.351758
  H       4.255600      0.765696      0.862117
  H       2.918718      0.889308      2.030967
  H       3.887608     -0.600199      1.953201
 Rh       0.661374     -1.390919      0.692938
  N       0.500987     -2.072514      2.540049
  C       1.328854     -2.244055      3.655176
  O       0.982597     -2.230501      4.801932
  O       2.601261     -2.423519      3.207011
  C       3.559469     -2.846121      4.169576
  H       3.245478     -2.557709      5.182506
  H       4.516350     -2.370168      3.915451
  C       3.766198     -4.372085      4.143231
  O      -0.836477     -2.238485      2.988421
  C      -1.736724     -2.007504      2.072384
  O      -1.393265     -1.595366      0.941520
  C      -3.178128     -2.248737      2.471715
  C      -3.255518     -3.031420      3.798541
  H      -4.312292     -3.186068      4.061623
  H      -2.773042     -4.021872      3.712234
  H      -2.767267     -2.485477      4.623926
  C      -3.824559     -0.842181      2.630316
  H      -3.316542     -0.255246      3.417951
  H      -3.791143     -0.276792      1.682458
  H      -4.878361     -0.960741      2.926488
  C      -3.853363     -3.034204      1.317732
  H      -3.807209     -2.473452      0.368845
  H      -3.371913     -4.019129      1.169006
  H      -4.910713     -3.209306      1.567111
 Cl       2.235819     -5.233139      4.486031
 Cl       4.389546     -4.901231      2.534548
 Cl       4.981524     -4.743623      5.398480
  C       1.008859      1.769187      0.001287
  H       1.615818      2.455381     -0.615336
  H       1.189368      2.027449      1.054399
  H      -0.047184      1.957962     -0.234839
  C      -0.356245     -0.134264     -2.158205
  H      -0.023997      0.510444     -2.989131
  H      -1.117790      0.417516     -1.588307
  H      -0.835554     -1.023005     -2.590161
  C       1.246249     -2.953115     -2.101371
  H       1.374016     -3.871289     -1.508932
  H       1.963974     -2.998393     -2.939070
  H       0.233185     -2.949520     -2.524365
  C       3.619880     -2.687426     -0.033012
  H       4.019115     -2.628255      0.984577
  H       4.454788     -2.549870     -0.742260
  H       3.218681     -3.699850     -0.174863

75
RB3
  C      -1.658949      1.279730      1.672286
  C      -2.537255      1.666974      0.574452
  C      -0.858760      0.186698      1.236090
  C      -1.262853     -0.157863     -0.119590
  C      -2.342084      0.718122     -0.494212
  C      -0.729731     -1.301194     -0.921173
  H      -1.262031     -2.229682     -0.651690
  H       0.340449     -1.461352     -0.729305
  H      -0.867252     -1.134597     -1.998431
 Rh      -0.498630      1.864132     -0.151490
  N      -0.337385      2.210249     -2.205948
  C      -0.752097      3.237216     -3.013744
  O      -0.208746      3.644859     -4.012615
  O      -1.910426      3.761190     -2.491951
  C      -2.560672      4.732448     -3.294821
  H      -2.837972      5.583020     -2.658246
  H      -1.888624      5.073807     -4.090384
  C      -3.828666      4.178360     -3.955463
  O       0.916250      1.744639     -2.720383
  C       1.779531      1.350234     -1.826510
  O       1.533579      1.390058     -0.605107
  C       3.086042      0.803271     -2.377203
  C       4.238005      1.580633     -1.705622
  H       5.198192      1.171150     -2.054256
  H       4.197024      1.492238     -0.610095
  H       4.207151      2.648498     -1.975491
  C       3.153491      0.949822     -3.905401
  H       3.066190      2.001970     -4.213678
  H       2.350338      0.388899     -4.403630
  H       4.117356      0.559285     -4.264748
  C       3.149765     -0.687466     -1.970298
  H       2.322032     -1.259149     -2.418477
  H       3.114877     -0.805890     -0.876909
  H       4.092170     -1.122153     -2.336190
 Cl      -5.081946      3.803731     -2.707042
 Cl      -3.462704      2.689356     -4.883836
 Cl      -4.456535      5.451069     -5.043325
  C       0.178599     -0.525493      2.041157
  H      -0.295247     -1.340125      2.616379
  H       0.950903     -0.970036      1.399132
  H       0.671841      0.147990      2.755655
  C      -1.679621      1.833046      3.060739
  H      -2.291533      1.168874      3.694946
  H      -0.675881      1.876093      3.506374
  H      -2.132832      2.832099      3.110025
  C      -3.591506      2.723781      0.624348
  H      -3.794059      3.131349     -0.373575
  H      -4.530549      2.298724      1.019775
  H      -3.297749      3.555357      1.279590
  C      -3.096719      0.658446     -1.776870
  H      -2.444151      0.368552     -2.610512
  H      -3.897051     -0.096359     -1.685145
  H      -3.561215      1.617526     -2.027404
  C       0.255389      3.674969      1.135599
  C       0.157208      4.269933     -0.095551
  H       1.228743      3.360429      1.527503
  H      -0.554102      3.768185      1.858019
  H      -0.796651      4.721433     -0.387872
  C       1.337378      4.618374     -0.958892
  H       2.236201      4.094350     -0.596917
  H       1.170712      4.308320     -1.999490
  C       1.591031      6.151886     -0.963961
  H       2.492405      6.329553     -1.573492
  H       1.830265      6.489132      0.057889
  C       0.434588      6.960695     -1.521525
  C      -0.362420      7.764453     -0.682525
  C       0.123564      6.905791     -2.895145
  C      -1.443585      8.492274     -1.196178
  H      -0.124508      7.835534      0.386237
  C      -0.947615      7.641339     -3.412616
  H       0.714414      6.271587     -3.567782
  C      -1.740275      8.432324     -2.565228
  H      -2.048831      9.114764     -0.525885
  H      -1.174719      7.592048     -4.484119
  H      -2.577834      9.005306     -2.973114

75
RB3-TS
  C      -1.715174      1.342838      1.654312
  C      -2.566992      1.928046      0.639618
  C      -1.190138      0.123899      1.120407
  C      -1.806876     -0.119781     -0.182707
  C      -2.657884      0.977095     -0.467494
  C      -1.568107     -1.329531     -1.029081
  H      -2.097751     -2.201683     -0.609186
  H      -0.498381     -1.586653     -1.068939
  H      -1.927639     -1.183158     -2.056865
 Rh      -0.587271      1.753888     -0.155409
  N      -0.074473      2.785045     -2.001251
  C      -0.767599      3.520097     -2.969404
  O      -0.494756      3.579020     -4.137100
  O      -1.757797      4.228501     -2.354201
  C      -2.379223      5.246946     -3.134495
  H      -2.468639      6.139672     -2.500015
  H      -1.775097      5.465845     -4.025213
  C      -3.790551      4.869946     -3.613294
  O       0.933836      2.066157     -2.717407
  C       1.567037      1.132379     -2.027282
  O       1.274833      0.874055     -0.858657
  C       2.626805      0.401589     -2.835120
  C       3.527935      1.423331     -3.559414
  H       4.281128      0.882051     -4.151674
  H       4.059408      2.066141     -2.839233
  H       2.946223      2.063569     -4.238188
  C       1.865167     -0.465219     -3.867886
  H       1.259961      0.159020     -4.542669
  H       1.205517     -1.189975     -3.363845
  H       2.592166     -1.028998     -4.472881
  C       3.455733     -0.484768     -1.893153
  H       2.820099     -1.197739     -1.347555
  H       4.001563      0.119444     -1.152239
  H       4.189845     -1.053244     -2.483625
 Cl      -4.915804      4.706757     -2.211131
 Cl      -3.770482      3.338611     -4.535447
 Cl      -4.348113      6.214385     -4.654673
  C      -0.235803     -0.805905      1.797544
  H      -0.791784     -1.637787      2.263980
  H       0.475468     -1.237765      1.078899
  H       0.337043     -0.297389      2.584485
  C      -1.450110      1.883156      3.024810
  H      -2.083118      1.353960      3.756729
  H      -0.402507      1.737577      3.324535
  H      -1.683928      2.953722      3.098397
  C      -3.365204      3.183175      0.785837
  H      -3.516052      3.673848     -0.182197
  H      -4.357765      2.960489      1.215107
  H      -2.864945      3.897109      1.454234
  C      -3.484576      1.149498     -1.699669
  H      -2.931381      0.859218     -2.604587
  H      -4.380590      0.508764     -1.638293
  H      -3.823838      2.182166     -1.827694
  C       0.551394      3.423171      0.580628
  C       0.756995      4.095317     -0.670591
  H       1.457788      3.033293      1.059538
  H      -0.117872      3.948420      1.270466
  H       0.023042      4.867231     -0.922633
  C       2.114191      4.310073     -1.266799
  H       2.787755      3.482808     -0.992379
  H       2.053172      4.353199     -2.365253
  C       2.713664      5.651235     -0.754016
  H       2.054821      6.478746     -1.063898
  H       3.666922      5.799700     -1.287397
  C       2.942075      5.706536      0.740466
  C       3.984628      4.971531      1.328975
  C       2.106703      6.470789      1.569303
  C       4.192226      5.004205      2.710637
  H       4.652304      4.379176      0.695202
  C       2.313306      6.510248      2.952503
  H       1.293390      7.053708      1.125395
  C       3.358454      5.779214      3.525592
  H       5.014868      4.436625      3.153589
  H       1.662909      7.122456      3.582608
  H       3.534752      5.824161      4.603474

75
RB4
  C      -0.871926      0.448158      1.888137
  C      -1.653627      1.438610      1.194311
  C      -0.792081     -0.700762      1.027651
  C      -1.696754     -0.488470     -0.112950
  C      -2.221688      0.807090     -0.011119
  C      -1.964408     -1.509526     -1.172879
  H      -2.547215     -2.347002     -0.753019
  H      -1.028299     -1.932017     -1.570381
  H      -2.533770     -1.090283     -2.013513
 Rh       0.065316      0.991068      0.013087
  N       0.666751      2.779725     -1.139679
  C      -0.435113      3.524068     -1.676356
  O      -0.930681      4.455301     -1.107624
  O      -0.865111      2.929720     -2.790614
  C      -1.844638      3.598906     -3.582540
  H      -2.653090      2.880526     -3.793465
  H      -2.241891      4.478332     -3.050093
  C      -1.224415      4.046841     -4.915866
  O       1.564209      2.430952     -2.200369
  C       1.849727      1.122622     -2.326722
  O       1.417478      0.284495     -1.547181
  C       2.733301      0.813677     -3.520770
  C       3.209797      2.093154     -4.233717
  H       3.851723      1.810182     -5.080904
  H       3.797690      2.737354     -3.560367
  H       2.365499      2.681463     -4.623124
  C       1.858296     -0.037232     -4.476628
  H       0.980053      0.533931     -4.817076
  H       1.514943     -0.964149     -3.988996
  H       2.455590     -0.304910     -5.361270
  C       3.933560     -0.009536     -2.999014
  H       3.598412     -0.907763     -2.456819
  H       4.565302      0.593443     -2.324856
  H       4.552261     -0.325959     -3.852165
 Cl      -0.642887      2.614561     -5.847204
 Cl       0.155228      5.160820     -4.602036
 Cl      -2.521901      4.874870     -5.821470
  C      -0.101488     -1.994793      1.326607
  H      -0.817808     -2.708649      1.770219
  H       0.304328     -2.454331      0.413608
  H       0.724913     -1.861194      2.037592
  C      -0.286573      0.577468      3.258142
  H      -1.002617      0.182845      3.999191
  H       0.648128      0.009985      3.360992
  H      -0.082056      1.624027      3.522417
  C      -2.017051      2.802315      1.698444
  H      -2.097511      3.530204      0.878242
  H      -2.989875      2.778262      2.219227
  H      -1.269548      3.178010      2.410910
  C      -3.186474      1.475393     -0.937289
  H      -3.133427      1.061086     -1.953661
  H      -4.217264      1.335814     -0.567035
  H      -3.011051      2.559619     -0.990907
  C       1.706584      1.996201      0.817203
  C       1.411301      3.297389      0.081328
  H       2.653170      1.533583      0.494887
  H       1.694402      2.094241      1.909438
  H       0.634918      3.864261      0.616078
  C       2.565565      4.236307     -0.242814
  H       3.342826      3.700188     -0.811449
  H       2.205517      5.062292     -0.879582
  C       3.164084      4.796995      1.061684
  H       3.533958      3.958774      1.675473
  H       2.359350      5.278322      1.644780
  C       4.282473      5.786892      0.834016
  C       4.006297      7.155217      0.690098
  C       5.615468      5.356114      0.745908
  C       5.037729      8.075194      0.484732
  H       2.972354      7.508605      0.758103
  C       6.650043      6.272812      0.539870
  H       5.849571      4.292634      0.859444
  C       6.363632      7.635716      0.412953
  H       4.805159      9.139128      0.388280
  H       7.684108      5.921266      0.487512
  H       7.172812      8.354265      0.261887

75
RB4-TS
 Rh      -4.863297     -0.168396      0.682091
  C      -3.769477      1.251008     -3.287226
  O      -4.972471     -0.606076     -2.330251
  C      -4.375916      0.484287     -2.081985
  O      -4.266514      1.002893     -0.939345
  C      -3.699465      0.368181     -4.539892
  C      -4.702526      2.458248     -3.521904
  C      -2.358979      1.721310     -2.884133
  H      -3.266056      0.951836     -5.366407
  H      -3.069079     -0.515933     -4.371582
  H      -4.696474      0.020089     -4.847186
  H      -4.299786      3.067218     -4.346508
  H      -4.773410      3.092910     -2.626155
  H      -5.714497      2.128871     -3.808545
  H      -2.388902      2.374999     -2.001459
  H      -1.702733      0.863871     -2.669479
  H      -1.917507      2.286547     -3.719267
  N      -5.658395     -1.358690     -0.699027
  C      -6.833218      0.355517      0.229759
  C      -7.075010     -0.904316     -0.599549
  H      -7.458853      0.436423      1.127487
  H      -7.540117     -1.681600      0.040839
  C      -2.803047      0.081965      1.697157
  C      -3.825442      0.999070      2.216329
  C      -3.220682     -1.236967      1.955618
  C      -4.847533      0.223149      2.844843
  C      -4.529055     -1.169278      2.607454
  C      -5.274325     -2.360013      3.130703
  H      -4.780494     -2.740032      4.042059
  H      -5.288295     -3.184431      2.402448
  H      -6.313391     -2.116436      3.390764
  H      -6.865054      1.285171     -0.355960
  C      -7.918537     -0.785450     -1.875091
  H      -7.306241     -0.377508     -2.692474
  H      -8.675379     -0.018448     -1.639182
  C      -8.647024     -2.073151     -2.313096
  H      -9.245219     -1.832815     -3.208051
  H      -7.914304     -2.834131     -2.616983
  C      -9.551790     -2.622084     -1.225542
  C      -9.245721     -3.817785     -0.553721
  C     -10.698375     -1.909465     -0.828753
  C     -10.051984     -4.279356      0.493513
  C     -11.505846     -2.369380      0.214849
  C     -11.182524     -3.556868      0.883603
  H      -8.365294     -4.387948     -0.852022
  H     -10.968838     -0.985460     -1.350153
  H      -9.794488     -5.212732      1.001628
  H     -12.394594     -1.803737      0.507094
  H     -11.816345     -3.920509      1.696517
  C      -5.308778     -2.720630     -0.956002
  O      -6.104583     -3.614957     -1.016845
  O      -3.983095     -2.819583     -1.016285
  C      -3.387107     -4.034491     -1.454097
  H      -4.145539     -4.812625     -1.618455
  H      -2.671390     -4.358044     -0.686250
  C      -2.623456     -3.776019     -2.758576
 Cl      -3.770762     -3.321543     -4.053875
 Cl      -1.772814     -5.284218     -3.182134
 Cl      -1.427178     -2.445313     -2.502774
  C      -6.025429      0.757187      3.600909
  H      -6.852099      0.034075      3.629609
  H      -5.738836      0.984251      4.641918
  H      -6.405019      1.685511      3.151174
  C      -3.692284      2.489534      2.212922
  H      -2.936414      2.800852      2.953804
  H      -3.362365      2.858897      1.230385
  H      -4.637138      2.985515      2.472231
  C      -1.561537      0.529774      0.994229
  H      -0.883069      1.038211      1.700330
  H      -1.020820     -0.310691      0.538505
  H      -1.804296      1.250525      0.198290
  C      -2.465350     -2.493967      1.656083
  H      -1.888942     -2.410390      0.724523
  H      -1.757787     -2.714976      2.473391
  H      -3.139141     -3.356834      1.567990

75
RB5
 Rh      -0.088150      4.603751     -0.590590
  C      -2.408445      6.565965      2.045641
  O      -0.747848      4.906000      1.401183
  C      -1.560047      5.821647      1.040954
  O      -1.597576      6.050516     -0.213119
  C      -3.220534      5.521364      2.843159
  C      -3.339633      7.547854      1.319935
  C      -1.445677      7.317963      2.993323
  H      -3.847194      6.039129      3.585680
  H      -2.554011      4.825281      3.374398
  H      -3.887095      4.941898      2.182027
  H      -3.934212      8.106199      2.059611
  H      -2.766018      8.270049      0.719373
  H      -4.032516      7.021376      0.645653
  H      -0.818220      8.031316      2.435764
  H      -0.783004      6.622057      3.526338
  H      -2.036448      7.883108      3.731180
  N       1.355259      5.960209     -0.136303
  C       0.421572      6.024439     -2.173111
  C       1.406344      6.810461     -1.314910
  H      -0.572347      6.450445     -2.331852
  H       2.417783      6.795852     -1.761194
  C      -0.865167      3.217159     -2.136129
  C      -1.335167      2.762471     -0.858763
  C       0.589731      3.123049     -2.143390
  C      -0.174099      2.406012     -0.068984
  C       1.012979      2.677123     -0.847363
  C       2.417733      2.367774     -0.440212
  H       2.689057      1.355019     -0.785805
  H       3.129901      3.077556     -0.884541
  H       2.535136      2.411757      0.649094
  H       0.830815      5.549360     -3.061465
  C       1.008726      8.264350     -1.038155
  H      -0.033544      8.275844     -0.676057
  H       1.647359      8.627938     -0.217984
  C       1.167173      9.183388     -2.265460
  H       2.237709      9.271511     -2.513359
  H       0.823688     10.193600     -1.989453
  C       0.407419      8.688498     -3.479358
  C      -0.979154      8.894308     -3.596956
  C       1.054145      7.942319     -4.481553
  C      -1.696360      8.354857     -4.668463
  C       0.338402      7.392000     -5.552214
  C      -1.043092      7.589849     -5.644395
  H      -1.501153      9.485164     -2.838068
  H       2.136981      7.794688     -4.424350
  H      -2.770132      8.543983     -4.752341
  H       0.865808      6.825215     -6.324740
  H      -1.606711      7.173543     -6.483420
  C       2.463127      5.800597      0.623585
  O       3.463981      6.482728      0.547864
  O       2.317657      4.766977      1.521712
  C       3.211201      4.725318      2.612717
  H       3.503016      3.678723      2.785418
  H       4.104514      5.336290      2.416843
  C       2.544007      5.245959      3.896210
 Cl       1.064488      4.278927      4.273753
 Cl       3.722397      5.066801      5.229967
 Cl       2.097143      6.970670      3.696667
  C      -0.156511      1.912475      1.335695
  H       0.380897      0.949302      1.385590
  H       0.383426      2.626589      1.980620
  H      -1.167187      1.775572      1.741421
  C      -2.766946      2.653739     -0.435198
  H      -3.173333      1.657513     -0.693606
  H      -2.875561      2.798327      0.650952
  H      -3.386745      3.408231     -0.943398
  C      -1.714449      3.662508     -3.282475
  H      -1.186662      4.381863     -3.925094
  H      -1.994941      2.793773     -3.903329
  H      -2.642147      4.138379     -2.931338
  C       1.481258      3.248804     -3.334619
  H       2.426203      3.756485     -3.088085
  H       1.739060      2.233197     -3.685889
  H       0.996589      3.770304     -4.170971

61
B2'
  C      -0.062947     -0.526275     -2.993474
  C       0.628168     -0.772691     -1.685622
  C       1.292646     -2.003978     -1.384950
  C       1.354859     -3.161492     -2.340349
  C       0.849589     -2.769533     -3.743695
  C      -0.385974     -1.858754     -3.688809
  C       0.713499      0.077838     -0.528910
  C       1.495362     -0.624988      0.494065
  C       1.812422     -1.909552     -0.032351
  H       0.618405      0.076155     -3.622278
  H       2.389303     -3.542796     -2.380260
  H       1.655479     -2.247555     -4.288679
  H      -0.759057     -1.657587     -4.704734
  C       1.881869     -0.074558      1.826686
  H       2.719782      0.631806      1.702624
  H       1.048567      0.480579      2.280541
  H       2.200927     -0.876439      2.501167
  H       2.349143     -2.690802      0.506225
  C       0.151866      1.439102     -0.405986
  C      -1.232223      1.676153     -0.494624
  C       1.028764      2.525605     -0.239506
  C      -1.727273      2.979838     -0.425150
  C       0.529116      3.829003     -0.190347
  C      -0.847541      4.058257     -0.282823
  H      -1.921304      0.834796     -0.601117
  H       2.105750      2.352324     -0.172324
  H      -2.803907      3.156554     -0.484931
  H       1.218144      4.669172     -0.077990
  H      -1.237974      5.078076     -0.238844
  N      -1.251010     -2.530464      1.578970
 Rh      -0.322411     -1.730786      0.026496
  O      -2.230187     -2.061334     -0.693577
  C      -0.963330     -2.870115      2.900571
  O      -2.612469     -2.866757      1.335548
  O      -1.722649     -3.347682      3.695547
  O       0.336705     -2.546719      3.132168
  C       0.937812     -3.114765      4.284449
  H       0.176118     -3.564282      4.937654
  H       1.479062     -2.325178      4.824662
  C       1.943390     -4.206217      3.890486
 Cl       1.141039     -5.466910      2.900375
 Cl       3.313456     -3.494746      2.941409
 Cl       2.587162     -4.905348      5.398117
  C      -3.013260     -2.596377      0.124929
  C      -4.434891     -2.970379     -0.237995
  C      -5.136936     -3.675877      0.933159
  C      -5.163376     -1.660420     -0.622152
  C      -4.343833     -3.899515     -1.471565
  H      -6.155840     -3.957950      0.628746
  H      -4.601947     -4.589063      1.233140
  H      -5.205080     -3.022958      1.815384
  H      -5.252613     -0.982543      0.241220
  H      -4.634477     -1.136272     -1.432352
  H      -6.178197     -1.902612     -0.973072
  H      -3.839510     -3.396446     -2.309970
  H      -3.796264     -4.825756     -1.235063
  H      -5.359135     -4.178069     -1.791607
  H      -0.964396      0.085427     -2.843992
  H      -1.202211     -2.362227     -3.142161
  H       0.626779     -3.681869     -4.317189
  H       0.753046     -3.989628     -1.925303

83
RB4'
 Rh      -5.187334     -0.343739      0.520207
  C      -4.933794      1.708681     -3.385139
  O      -5.212872     -0.511892     -2.516768
  C      -5.119277      0.785380     -2.194811
  O      -5.189750      1.167481     -1.032650
  C      -4.820744      0.936435     -4.710444
  C      -6.164477      2.644316     -3.402340
  C      -3.638362      2.512352     -3.119321
  H      -4.664741      1.658816     -5.525797
  H      -3.973373      0.237822     -4.704136
  H      -5.735217      0.364706     -4.929662
  H      -6.059315      3.363410     -4.228593
  H      -6.254794      3.205767     -2.460984
  H      -7.091500      2.071418     -3.566868
  H      -3.683185      3.041006     -2.156019
  H      -2.759978      1.848918     -3.120835
  H      -3.506114      3.255998     -3.919187
  N      -5.337465     -1.415291     -1.406275
  C      -7.148794     -0.792367     -0.021094
  C      -6.790326     -1.784941     -1.120100
  H      -7.743257     -1.231327      0.789075
  H      -6.712291     -2.803209     -0.711888
  C      -1.975038     -1.431004      1.124417
  C      -3.240877     -0.852347      1.678216
  C      -1.011327     -0.336617      0.604672
  H      -1.484776     -2.024067      1.916035
  C      -3.496112      0.517822      1.787353
  C      -4.439394     -1.560066      2.122343
  C      -2.591805      1.559544      1.198770
  C      -4.842572      0.696152      2.358646
  C      -1.731372      0.920913      0.094768
  H      -1.948302      1.987460      1.988389
  H      -0.993471      1.648454     -0.276885
  H      -0.329235     -0.038010      1.418621
  C      -5.371193     -0.614121      2.658964
  H      -4.550610     -2.644580      2.175615
  C      -6.631357     -0.938632      3.392812
  C      -5.422075      1.995367      2.769725
  C      -4.728824      2.765519      3.720486
  C      -6.649576      2.462040      2.272138
  C      -5.271076      3.964353      4.188951
  H      -3.771987      2.408526      4.110998
  C      -7.183473      3.668103      2.733190
  H      -7.177896      1.878833      1.514450
  C      -6.499421      4.417611      3.696611
  H      -4.731236      4.547716      4.938977
  H      -8.134652      4.028322      2.333218
  H      -6.925294      5.353339      4.067290
  H      -6.406977     -1.091678      4.462047
  H      -7.082879     -1.866259      3.011663
  H      -7.363378     -0.124167      3.311317
  H      -7.646924      0.110644     -0.408371
  C      -7.660425     -1.799888     -2.374575
  H      -7.215249     -2.464983     -3.133156
  H      -7.692338     -0.790749     -2.816070
  C      -9.098679     -2.249565     -2.055227
  H      -9.076212     -3.281708     -1.662916
  H      -9.503606     -1.616897     -1.248681
  C     -10.011092     -2.172593     -3.261455
  C     -10.927117     -1.118270     -3.404999
  C      -9.937342     -3.141940     -4.276987
  C     -11.748379     -1.031786     -4.535217
  C     -10.756516     -3.059393     -5.407011
  C     -11.664603     -2.001776     -5.539198
  H     -11.010257     -0.361229     -2.618430
  H      -9.234944     -3.976268     -4.178018
  H     -12.460009     -0.207259     -4.630357
  H     -10.689952     -3.825331     -6.184551
  H     -12.306632     -1.934604     -6.421187
  C      -4.346498     -2.446785     -1.535668
  O      -4.543303     -3.589846     -1.245156
  O      -3.193357     -1.880903     -1.896767
  C      -2.123608     -2.707070     -2.342325
  H      -2.383283     -3.770527     -2.246335
  H      -1.236246     -2.474385     -1.737736
  C      -1.815316     -2.376794     -3.805811
 Cl      -3.274270     -2.667728     -4.809956
 Cl      -0.477697     -3.437248     -4.317296
 Cl      -1.314821     -0.650340     -3.938455
  H      -2.228796     -2.159159      0.340117
  H      -0.370104     -0.753011     -0.188624
  H      -2.377826      0.657037     -0.760230
  H      -3.197953      2.391965      0.807627

86
RC5
 Rh      -9.552775     -4.954020     -0.126620
  C      -5.607253     -5.916044     -0.216673
  O      -7.932738     -6.338297     -0.803619
  C      -7.093787     -5.614283     -0.195652
  O      -7.555165     -4.617459      0.462031
  C      -5.205052     -6.286094     -1.658851
  C      -4.816641     -4.693296      0.276446
  C      -5.399072     -7.119528      0.730779
  H      -4.138321     -6.557774     -1.690966
  H      -5.792774     -7.139340     -2.027191
  H      -5.367764     -5.436554     -2.341143
  H      -3.740648     -4.925918      0.287300
  H      -5.121863     -4.400694      1.291890
  H      -4.970303     -3.826703     -0.385553
  H      -5.705628     -6.868702      1.759553
  H      -5.984144     -7.988812      0.393484
  H      -4.334901     -7.401727      0.748147
  N      -9.184537     -4.070592     -1.896327
  C      -9.583158     -2.813563     -0.088664
  C      -9.060846     -2.652420     -1.508588
  H     -10.594823     -2.446169      0.091359
  H      -9.740661     -2.012961     -2.097898
  C      -9.842156     -8.178986      0.753656
  C     -10.514764     -6.943987      0.700115
  C      -9.118271     -8.473297      1.901884
  H      -9.881281     -8.868556     -0.090835
  C     -10.423952     -6.010986      1.793199
  C     -11.257348     -6.284402     -0.369991
  C      -9.684214     -6.340015      2.956092
  C     -11.164201     -4.808222      1.426704
  C      -9.042416     -7.567131      2.992107
  H      -9.641326     -5.648757      3.798825
  H      -8.470401     -7.854040      3.877612
  H      -8.590388     -9.427173      1.974969
  C     -11.746669     -5.034395      0.101232
  H     -11.466460     -6.698619     -1.355344
  C     -12.710218     -4.159070     -0.632297
  C     -11.441614     -3.695157      2.346827
  C     -12.769345     -3.269808      2.550965
  C     -10.405167     -3.088680      3.085314
  C     -13.053115     -2.275478      3.490834
  H     -13.583761     -3.742644      1.998725
  C     -10.693001     -2.082794      4.005746
  H      -9.368059     -3.382696      2.909766
  C     -12.017030     -1.678207      4.216196
  H     -14.086401     -1.962265      3.659248
  H      -9.879347     -1.605343      4.553720
  H     -12.241821     -0.893186      4.942394
  H     -13.736449     -4.517094     -0.443967
  H     -12.528712     -4.194128     -1.715458
  H     -12.652984     -3.115198     -0.297710
  H      -8.893755     -2.603076      0.730191
  C      -7.614130     -2.171427     -1.667785
  H      -7.319806     -2.357896     -2.713777
  H      -6.971426     -2.805364     -1.041630
  C      -7.398062     -0.689203     -1.321676
  H      -6.354552     -0.426536     -1.568274
  H      -8.030863     -0.064593     -1.973464
  C      -7.674646     -0.344459      0.128476
  C      -8.693702      0.557142      0.474300
  C      -6.935999     -0.945954      1.165346
  C      -8.973646      0.855556      1.812797
  C      -7.216344     -0.655624      2.503176
  C      -8.237411      0.246854      2.832019
  H      -9.273485      1.040843     -0.317015
  H      -6.139653     -1.656713      0.923600
  H      -9.765853      1.567699      2.057966
  H      -6.626850     -1.128120      3.293612
  H      -8.452127      0.486163      3.877106
  C      -8.710949     -4.274055     -4.463300
  O     -11.073906     -3.409096     -3.595265
  O     -10.468532     -5.844288     -3.198536
  C      -8.713632     -3.228218     -5.389310
  C      -7.627643     -5.159337     -4.355137
  C      -7.595935     -3.057501     -6.211270
  H      -9.577180     -2.564151     -5.461358
  C      -6.526441     -4.971104     -5.185079
  H      -7.647408     -5.962002     -3.614926
  C      -6.481637     -3.908597     -6.112145
  H      -7.589081     -2.241990     -6.939446
  H      -5.674356     -5.652566     -5.108942
  C      -5.247051     -3.675264     -6.944158
  H      -5.452770     -3.031592     -7.811671
  H      -4.816368     -4.621464     -7.308083
  H      -4.468600     -3.177776     -6.338970
  S     -10.058226     -4.437922     -3.307447

86
RC5-TS1
  C       0.685202     -4.660946     -4.203334
  H      -0.092895     -3.897899     -4.418808
  H       1.663840     -4.149311     -4.109937
  H       0.732514     -5.345755     -5.064645
  C      -1.543818     -4.381251      1.525133
  H      -1.943176     -3.589425      2.155271
  C      -1.240067     -0.633145     -2.034978
  C      -1.395641     -1.196892      0.543012
  H      -2.303909     -0.739030     -2.249597
  H      -0.702296     -0.134262     -4.047206
  C      -2.850462     -1.395230      0.691420
  C      -3.553168     -0.770852      1.739679
  C      -3.562897     -2.164612     -0.251589
  C      -4.940925     -0.904751      1.836653
  H      -3.018132     -0.154141      2.463916
  C      -4.949485     -2.283380     -0.156503
  H      -3.020542     -2.691987     -1.039953
  C      -5.641217     -1.657082      0.887570
  H      -5.479679     -0.407448      2.646691
  H      -5.492386     -2.873177     -0.898311
  H      -1.480402     -1.882263      3.315282
  H      -1.967421     -4.521316      0.533357
  H      -1.283454     -7.522878      3.112031
  C      -3.273966     -5.834615      2.362069
  C      -4.438290     -5.179107      1.901691
  H      -2.905105     -5.629482      3.372275
  H      -4.888464     -4.383656      2.502302
 Rh       0.059190     -2.761824      0.145569
  C       0.342239     -5.465278     -2.912152
  O      -0.853788     -4.171272     -1.230704
  C       0.266590     -4.459917     -1.771213
  O       1.290031     -3.864116     -1.329930
  C       1.473600     -6.481376     -2.590094
  C      -1.018380     -6.186817     -3.074040
  H       1.569242     -7.205370     -3.414074
  H       2.448082     -5.968640     -2.460165
  H       1.256016     -7.048385     -1.659120
  H      -0.950149     -6.926418     -3.886744
  H      -1.828726     -5.472155     -3.321651
  H      -1.309893     -6.719252     -2.145218
  N       0.701641     -4.257595      1.415268
  C      -0.325680     -5.141923      1.965287
  H      -0.289429     -5.130942      3.071290
  C       1.555148     -0.270544     -1.476797
  C       0.655128     -0.608816     -0.440238
  C       1.044295     -0.117158     -2.752062
  H       2.615217     -0.130954     -1.257519
  C      -0.744724     -0.810798     -0.714267
  C       0.877903     -0.920748      0.952994
  C      -0.342194     -0.291872     -3.027706
  H       1.713825      0.156587     -3.570804
  C      -0.383440     -1.172966      1.583151
  H       1.834302     -0.888083      1.467759
  C      -0.552143     -1.355612      3.058809
  H      -6.727506     -1.753035      0.961225
  H      -0.591574     -0.366322      3.544276
  H       0.296909     -1.907036      3.486954
  C      -0.221064     -6.586289      1.459208
  H       0.758983     -6.987256      1.759430
  H      -0.247922     -6.576194      0.356178
  C      -1.356115     -7.466488      2.011868
  H      -1.250531     -8.492806      1.624987
  C      -2.682345     -6.878054      1.600920
  C      -3.273408     -7.228356      0.378246
  C      -4.427406     -6.579361     -0.070548
  C      -5.007746     -5.546366      0.685822
  H      -2.820420     -8.018836     -0.228368
  H      -4.882595     -6.881857     -1.018511
  H      -5.906453     -5.041179      0.324178
  S       2.044983     -3.995934      2.401553
  O       1.644675     -3.987276      3.823386
  O       2.770665     -2.847208      1.844322
  C       3.013605     -5.464902      2.093879
  C       3.381249     -6.289610      3.157627
  C       3.416375     -5.734824      0.778505
  C       4.177781     -7.409776      2.894724
  C       4.201979     -6.858916      0.540649
  C       4.596403     -7.715082      1.589636
  H       3.051003     -6.047166      4.169946
  H       3.103463     -5.077556     -0.036291
  H       4.486076     -8.053939      3.722908
  H       4.527932     -7.080547     -0.479974
  C       5.439339     -8.930282      1.295223
  H       4.847027     -9.693868      0.760423
  H       6.292388     -8.672379      0.646335
  H       5.834058     -9.392978      2.212751

86
RC6
 Rh      -9.873770     -4.551159     -0.328918
  C      -5.888456     -4.186358      0.368726
  O      -7.842118     -5.220101     -0.656854
  C      -7.366137     -4.250504     -0.000131
  O      -8.176073     -3.347529      0.397915
  C      -5.148532     -5.395310     -0.223073
  C      -5.294647     -2.865313     -0.160096
  C      -5.817902     -4.206646      1.911304
  H      -4.086757     -5.369683      0.068483
  H      -5.586250     -6.337264      0.138957
  H      -5.211156     -5.401288     -1.321903
  H      -4.240724     -2.779989      0.148831
  H      -5.843205     -1.999664      0.242266
  H      -5.329628     -2.825379     -1.260444
  H      -6.374905     -3.361551      2.340844
  H      -6.249035     -5.137172      2.314933
  H      -4.769481     -4.140344      2.242419
  N      -9.866149     -3.514152     -2.125231
  C     -10.086049     -1.329269     -1.058993
  C      -9.566859     -2.093770     -2.282740
  H     -11.157954     -1.507400     -0.906045
  H     -10.138399     -1.732567     -3.156801
  C      -9.881123     -7.481161      1.224775
  C     -10.658921     -6.365663      0.824489
  C      -9.229797     -7.422379      2.442051
  H      -9.813162     -8.359920      0.580848
  C     -10.749449     -5.198441      1.660867
  C     -11.374712     -6.080120     -0.403958
  C     -10.074927     -5.173413      2.910091
  C     -11.563291     -4.195691      0.948380
  C      -9.330607     -6.277382      3.280129
  H     -10.167305     -4.314070      3.574550
  H      -8.816451     -6.281209      4.244095
  H      -8.632729     -8.272907      2.780295
  C     -12.030870     -4.810582     -0.273515
  H     -11.486748     -6.745091     -1.257010
  C     -12.976372     -4.252899     -1.286769
  C     -11.933996     -2.875860      1.504104
  C     -13.244375     -2.379048      1.386277
  C     -10.976824     -2.098672      2.188659
  C     -13.590648     -1.142529      1.941391
  H     -14.006725     -2.972485      0.879974
  C     -11.329897     -0.874410      2.757961
  H      -9.944613     -2.450319      2.248206
  C     -12.639634     -0.391058      2.638605
  H     -14.614714     -0.773114      1.843461
  H     -10.577754     -0.296196      3.300671
  H     -12.921109      0.561069      3.096448
  H     -14.007563     -4.536931     -1.015431
  H     -12.754065     -4.668071     -2.277430
  H     -12.922631     -3.157911     -1.341904
  H      -9.549180     -1.647219     -0.158807
  C      -8.084368     -1.753742     -2.520393
  H      -7.692910     -2.308257     -3.382310
  H      -7.500499     -2.048601     -1.639673
  C      -7.913267     -0.237542     -2.782018
  H      -6.863443      0.028388     -2.972692
  H      -8.495449      0.034369     -3.681505
  C      -8.452199      0.507308     -1.609112
  C      -9.861818      0.239455     -1.231998
  C      -7.677477      1.344343     -0.818166
  C     -10.371178      0.928936     -0.034981
  C      -8.229018      1.949843      0.321320
  C      -9.569447      1.739333      0.726149
  H     -10.506692      0.502758     -2.096565
  H      -6.635420      1.538599     -1.083832
  H     -11.409255      0.742744      0.255344
  H      -7.594294      2.607445      0.924192
  H      -9.951323      2.223438      1.627084
  C      -8.603075     -4.536627     -4.359528
  S     -10.193103     -4.311631     -3.549723
  O     -11.001773     -3.437386     -4.422475
  O     -10.694632     -5.650966     -3.201502
  C      -8.291661     -3.780099     -5.491039
  C      -7.667321     -5.416630     -3.801395
  C      -7.012152     -3.879581     -6.047333
  H      -9.048274     -3.121450     -5.921008
  C      -6.400076     -5.507362     -4.372916
  H      -7.920644     -5.999081     -2.915921
  C      -6.042969     -4.731444     -5.494443
  H      -6.764610     -3.283950     -6.930271
  H      -5.666621     -6.193265     -3.938584
  C      -4.653412     -4.824124     -6.073252
  H      -4.522627     -4.157696     -6.937940
  H      -4.425018     -5.852499     -6.400359
  H      -3.895673     -4.550993     -5.319206

86
RC7
 Rh     -10.092074     -4.703179      0.085075
  C      -6.210471     -3.877353      1.033751
  O      -7.966273     -5.183362     -0.026538
  C      -7.647886     -4.121943      0.606417
  O      -8.582742     -3.310948      0.881355
  C      -5.298074     -3.996297     -0.210308
  C      -6.067339     -2.485397      1.674823
  C      -5.876826     -4.995261      2.057597
  H      -4.250933     -3.815029      0.080729
  H      -5.365272     -4.999988     -0.663513
  H      -5.569696     -3.244987     -0.977077
  H      -5.033469     -2.348047      2.028980
  H      -6.747180     -2.366143      2.536256
  H      -6.295071     -1.681317      0.951316
  H      -6.548650     -4.937728      2.935227
  H      -5.987793     -5.991578      1.596639
  H      -4.840527     -4.885189      2.414507
  N      -9.710518     -3.969481     -1.918506
  C      -9.949680     -1.621728     -1.253165
  C     -10.312612     -2.648670     -2.332772
  H     -10.492011     -1.846895     -0.323271
  H     -11.398605     -2.808277     -2.357590
  C     -10.146642     -7.605600      1.591902
  C     -10.920628     -6.488414      1.180672
  C      -9.492684     -7.527500      2.803333
  H     -10.081618     -8.490619      0.956772
  C     -10.997311     -5.303731      2.007309
  C     -11.622027     -6.201351     -0.047536
  C     -10.315204     -5.264647      3.258933
  C     -11.832230     -4.315328      1.310797
  C      -9.577864     -6.366184      3.632130
  H     -10.398041     -4.389047      3.903453
  H      -9.052660     -6.365866      4.589839
  H      -8.896896     -8.375287      3.150668
  C     -12.263196     -4.916208      0.073172
  H     -11.733519     -6.881649     -0.889499
  C     -13.198507     -4.344288     -0.942495
  C     -12.207544     -2.989781      1.837872
  C     -13.544179     -2.553051      1.773584
  C     -11.241622     -2.156331      2.438017
  C     -13.907718     -1.313125      2.303910
  H     -14.307852     -3.196630      1.332927
  C     -11.611510     -0.917674      2.962066
  H     -10.195118     -2.465217      2.455483
  C     -12.944083     -0.493806      2.899786
  H     -14.948753     -0.984447      2.254488
  H     -10.853556     -0.277741      3.419469
  H     -13.232226      0.474125      3.317355
  H     -14.222427     -4.692319     -0.723573
  H     -12.933328     -4.690381     -1.951061
  H     -13.204799     -3.246253     -0.919075
  H      -8.882936     -1.744029     -0.996530
  C      -9.856498     -2.175762     -3.718032
  H     -10.158257     -2.899251     -4.482613
  H      -8.753767     -2.108831     -3.738413
  C     -10.480371     -0.822565     -4.071289
  H     -10.028583     -0.449920     -5.004505
  H     -11.552491     -0.973556     -4.299144
  C     -10.351986      0.215865     -2.980118
  C     -10.174979     -0.175813     -1.642529
  C     -10.442871      1.583486     -3.286104
  C     -10.127560      0.803064     -0.636440
  C     -10.380224      2.551322     -2.284597
  C     -10.231282      2.157562     -0.949345
  H      -8.688993     -3.863990     -1.880966
  H     -10.563185      1.890383     -4.329528
  H      -9.996222      0.489280      0.403798
  H     -10.446990      3.611083     -2.544188
  H     -10.186557      2.907517     -0.155693
  C      -8.653056     -5.142193     -4.261814
  S      -9.957635     -5.358963     -3.074776
  O     -11.280643     -5.123876     -3.655200
  O      -9.670650     -6.562155     -2.299967
  C      -8.969047     -4.905390     -5.599955
  C      -7.325552     -5.206542     -3.812516
  C      -7.927464     -4.685824     -6.502358
  H     -10.011662     -4.880453     -5.924012
  C      -6.305717     -4.963925     -4.729241
  H      -7.095332     -5.441576     -2.768920
  C      -6.585974     -4.686307     -6.082781
  H      -8.165607     -4.491539     -7.551212
  H      -5.266981     -4.991242     -4.387882
  C      -5.466004     -4.413279     -7.052564
  H      -5.856105     -4.007244     -8.022509
  H      -4.898222     -5.365264     -7.272900
  H      -4.734193     -3.678645     -6.616873

86
RC5-TS2
 Rh     -10.307228     -5.814812     -0.345478
  C      -6.380878     -6.772784     -0.043737
  O      -8.618633     -7.079025     -0.955349
  C      -7.834737     -6.386067     -0.245747
  O      -8.336098     -5.380278      0.364538
  C      -5.854324     -7.455909     -1.317276
  C      -5.548586     -5.531018      0.314481
  C      -6.388991     -7.769355      1.142063
  H      -4.812211     -7.780098     -1.170206
  H      -6.459756     -8.337697     -1.571803
  H      -5.884951     -6.763801     -2.174119
  H      -4.520397     -5.831787      0.569899
  H      -5.981840     -4.999793      1.174399
  H      -5.498174     -4.827703     -0.532555
  H      -6.789850     -7.294391      2.051693
  H      -7.005543     -8.651236      0.909078
  H      -5.363122     -8.111106      1.351144
  N      -9.850811     -4.842117     -2.158210
  C     -10.124154     -3.355245     -0.863556
  C      -9.447576     -3.431779     -2.167843
  H     -11.166590     -3.046818     -0.822405
  H     -10.005880     -2.867236     -2.932774
  C     -10.882095     -8.842164      0.754473
  C     -11.432516     -7.546044      0.579088
  C     -10.180519     -9.095693      1.916359
  H     -11.022756     -9.606245     -0.011706
  C     -11.235008     -6.528604      1.582374
  C     -12.142527     -6.932095     -0.528026
  C     -10.508532     -6.823138      2.769062
  C     -11.857215     -5.294524      1.106443
  C      -9.997466     -8.095705      2.917389
  H     -10.382499     -6.061922      3.540090
  H      -9.444441     -8.355824      3.823078
  H      -9.755648    -10.088089      2.086537
  C     -12.488554     -5.592497     -0.166787
  H     -12.424707     -7.419165     -1.458758
  C     -13.352623     -4.688485     -0.983983
  C     -11.966670     -4.061868      1.909078
  C     -13.228699     -3.484504      2.141712
  C     -10.831033     -3.505050      2.529079
  C     -13.352461     -2.382979      2.993156
  H     -14.117973     -3.923221      1.683314
  C     -10.960170     -2.399674      3.370031
  H      -9.843094     -3.932623      2.338877
  C     -12.220325     -1.839220      3.608534
  H     -14.337532     -1.951418      3.187429
  H     -10.072395     -1.973533      3.839833
  H     -12.321572     -0.978480      4.274109
  H     -14.407932     -4.971097     -0.831341
  H     -13.131252     -4.783736     -2.056419
  H     -13.246646     -3.637012     -0.684940
  H      -9.539221     -3.352763      0.055545
  C      -7.954939     -3.158539     -2.265012
  H      -7.595106     -3.545988     -3.230886
  H      -7.437613     -3.718293     -1.472159
  C      -7.654353     -1.654228     -2.138448
  H      -6.577531     -1.485311     -2.303246
  H      -8.181683     -1.105874     -2.937060
  C      -8.063093     -1.109558     -0.785014
  C      -9.241455     -0.359530     -0.625750
  C      -7.298419     -1.402755      0.357590
  C      -9.641907      0.093835      0.637231
  C      -7.692842     -0.949260      1.618710
  C      -8.865839     -0.196630      1.761518
  H      -9.841393     -0.107741     -1.505371
  H      -6.380567     -1.988900      0.254751
  H     -10.555866      0.683870      0.739982
  H      -7.076064     -1.176874      2.492370
  H      -9.172250      0.171569      2.743663
  S     -10.699871     -5.349341     -3.571079
  C      -9.281872     -5.394676     -4.650963
  O     -11.639507     -4.308243     -4.020833
  O     -11.181481     -6.706792     -3.301930
  C      -9.162250     -4.449663     -5.671551
  C      -8.267514     -6.325568     -4.378693
  C      -7.988062     -4.430071     -6.430042
  H      -9.974871     -3.746355     -5.863918
  C      -7.109851     -6.288116     -5.149942
  H      -8.376133     -7.033765     -3.554199
  C      -6.942613     -5.334106     -6.175947
  H      -7.882754     -3.696619     -7.233692
  H      -6.309358     -7.005622     -4.948448
  C      -5.652142     -5.273279     -6.951860
  H      -5.734329     -4.629523     -7.839219
  H      -5.331632     -6.275103     -7.280032
  H      -4.844328     -4.868226     -6.317613

86
RC9
 Rh     -10.270410     -5.820233     -0.596228
  C      -6.287813     -6.596885     -0.559877
  O      -8.524668     -6.721406     -1.525406
  C      -7.756541     -6.218625     -0.648619
  O      -8.285397     -5.442142      0.207078
  C      -5.780250     -7.052051     -1.936908
  C      -5.477309     -5.401992     -0.026639
  C      -6.234508     -7.769175      0.451377
  H      -4.730903     -7.378434     -1.863479
  H      -6.379628     -7.888982     -2.322411
  H      -5.842172     -6.233371     -2.671789
  H      -4.436501     -5.706872      0.163248
  H      -5.907209     -5.022421      0.911641
  H      -5.461771     -4.574419     -0.753712
  H      -6.600306     -7.449409      1.439617
  H      -6.853270     -8.613701      0.108712
  H      -5.197607     -8.123725      0.560184
  N     -10.214664     -4.214062     -2.014010
  C     -10.702978     -2.871540     -1.561618
  C      -9.327811     -2.998173     -2.072878
  H     -11.457045     -2.391621     -2.190547
  H      -9.210929     -2.642614     -3.101919
  C     -10.784203     -8.990334      0.078425
  C     -11.313465     -7.675277      0.156837
  C      -9.940232     -9.410883      1.085765
  H     -11.059660     -9.644917     -0.750596
  C     -10.968691     -6.815075      1.263026
  C     -12.127232     -6.901023     -0.758641
  C     -10.092457     -7.278315      2.283117
  C     -11.617329     -5.513288      1.046852
  C      -9.594349     -8.560569      2.178397
  H      -9.834882     -6.629361      3.121217
  H      -8.925471     -8.945829      2.951574
  H      -9.526888    -10.421976      1.056505
  C     -12.408689     -5.629042     -0.155488
  H     -12.547544     -7.248886     -1.699804
  C     -13.351157     -4.617587     -0.718682
  C     -11.542579     -4.355897      1.963583
  C     -12.717091     -3.736067      2.427240
  C     -10.291468     -3.874249      2.400072
  C     -12.641834     -2.653014      3.307698
  H     -13.691428     -4.117230      2.112867
  C     -10.224043     -2.784847      3.269945
  H      -9.374855     -4.341330      2.034021
  C     -11.396839     -2.172607      3.726109
  H     -13.558462     -2.182110      3.671630
  H      -9.251169     -2.403723      3.587970
  H     -11.339060     -1.318545      4.405158
  H     -14.373580     -4.868833     -0.388368
  H     -13.337455     -4.647119     -1.816284
  H     -13.129709     -3.603679     -0.362846
  H     -10.856227     -2.809855     -0.481224
  C      -8.072803     -2.873574     -1.255021
  H      -7.300083     -3.504065     -1.724006
  H      -8.229378     -3.255501     -0.240245
  C      -7.584946     -1.410473     -1.200132
  H      -6.540345     -1.416621     -0.851107
  H      -7.570187     -0.984347     -2.217984
  C      -8.411698     -0.535201     -0.282236
  C      -9.538737      0.158322     -0.752208
  C      -8.074926     -0.418774      1.076391
  C     -10.308127      0.948828      0.108083
  C      -8.836023      0.375832      1.938326
  C      -9.956926      1.060618      1.457488
  H      -9.810542      0.095929     -1.810643
  H      -7.193508     -0.942658      1.459596
  H     -11.173198      1.492003     -0.281489
  H      -8.538800      0.476236      2.986169
  H     -10.546241      1.689353      2.129289
  S     -10.799011     -4.687561     -3.693717
  C      -9.352206     -5.396333     -4.425329
  O     -11.111869     -3.418345     -4.353030
  O     -11.825242     -5.707174     -3.473487
  C      -8.486999     -4.559375     -5.143343
  C      -9.102648     -6.765548     -4.285706
  C      -7.324419     -5.106400     -5.683729
  H      -8.737457     -3.508677     -5.300126
  C      -7.939748     -7.289527     -4.843752
  H      -9.797709     -7.399021     -3.734920
  C      -7.021852     -6.471432     -5.528911
  H      -6.642354     -4.462795     -6.245588
  H      -7.729369     -8.356547     -4.732658
  C      -5.729403     -7.044181     -6.048534
  H      -5.216639     -6.326804     -6.759387
  H      -5.909913     -8.032544     -6.574358
  H      -5.020750     -7.241762     -5.171688

92
RD5
  C       5.895683     -4.082539     -7.272615
  H       6.252749     -3.048973     -7.400960
  H       6.754353     -4.692571     -6.954887
  H       5.543049     -4.453143     -8.247550
  C       4.830256     -4.342623     -1.238514
  H       4.839273     -3.976858     -0.211926
  C       4.541989      0.127468     -2.841100
  C       5.488303     -1.472218     -0.982672
  H       3.566624      0.283744     -2.379677
  H       4.157770      1.415909     -4.513623
  C       4.365535     -1.494490     -0.041170
  C       3.042737     -1.656234     -0.511155
  C       4.587228     -1.338178      1.340290
  C       1.974105     -1.654942      0.378796
  H       2.864026     -1.836600     -1.573660
  C       3.507876     -1.322620      2.226779
  H       5.598690     -1.189120      1.721344
  C       2.203946     -1.481784      1.749726
  H       0.959365     -1.827189      0.017737
  H       3.689873     -1.182285      3.295095
  H       7.823835     -2.095613      1.084871
  H       3.841215     -4.284412     -1.696946
  H       4.652090     -8.115382     -0.711772
  C       3.336028     -6.262079      0.676047
  C       2.484697     -5.396472      1.366568
  H       4.239074     -6.631342      1.171515
  H       2.713659     -5.071971      2.383813
 Rh       5.954143     -3.043039     -2.552284
  C       4.750756     -4.159730     -6.252182
  O       6.425134     -3.334197     -4.657332
  C       5.231750     -3.694233     -4.891554
  O       4.432712     -3.669841     -3.892639
  C       4.270133     -5.621583     -6.087272
  C       3.564223     -3.267379     -6.678788
  H       3.896961     -5.994890     -7.053740
  H       5.092206     -6.277378     -5.759799
  H       3.453591     -5.691658     -5.353276
  H       3.167581     -3.622448     -7.642676
  H       3.877556     -2.217670     -6.805343
  H       2.752062     -3.304858     -5.937157
  N       6.706545     -4.883140     -2.325353
  C       5.685956     -5.568421     -1.545515
  H       6.127964     -5.985672     -0.622358
  C       7.132926     -0.210353     -4.030034
  C       6.817991     -0.829542     -2.808080
  C       6.160923      0.586788     -4.619522
  H       8.108420     -0.368355     -4.490681
  C       5.514315     -0.691324     -2.219305
  C       7.579210     -1.739502     -1.966862
  C       4.883513      0.760950     -4.026410
  H       6.384059      1.100660     -5.557725
  C       6.821098     -2.049238     -0.801673
  H       8.601113     -2.056073     -2.158024
  C       7.358307     -2.799977      0.375701
  H       1.361169     -1.491981      2.442402
  H       8.132851     -3.507857      0.048929
  H       6.575040     -3.346402      0.916053
  C       4.976498     -6.690812     -2.310344
  H       5.753356     -7.341009     -2.742382
  H       4.419168     -6.239857     -3.146165
  C       4.038906     -7.525120     -1.413394
  H       3.498438     -8.250306     -2.043551
  C       3.055081     -6.675141     -0.638157
  C       1.875953     -6.197733     -1.237436
  C       1.013890     -5.337158     -0.555939
  C       1.309631     -4.932780      0.756806
  H       1.625599     -6.513747     -2.255048
  H       0.097046     -4.968265     -1.021397
  C       7.996993     -5.295645     -2.279768
  O       8.336189     -6.415725     -1.961621
  O       8.870937     -4.300472     -2.623474
  C      10.207878     -4.637325     -2.928480
  H      10.375745     -5.720954     -2.839748
  H      10.883278     -4.103462     -2.242377
  C      10.536132     -4.189692     -4.359744
 Cl       9.513203     -5.076895     -5.527696
 Cl      12.264452     -4.524840     -4.656601
 Cl      10.248756     -2.405159     -4.531612
  O       0.474378     -4.090506      1.418698
 Si      -0.748668     -4.574006      2.525535
  C       0.008809     -5.753890      3.774517
  H      -0.760457     -6.137294      4.465900
  H       0.469264     -6.619718      3.270639
  H       0.786818     -5.256954      4.377228
  C      -1.297696     -2.962842      3.308264
  H      -1.650669     -2.252550      2.542954
  H      -2.122836     -3.128207      4.020422
  H      -0.469191     -2.492944      3.863996
  C      -2.097761     -5.420264      1.535299
  H      -1.681989     -6.274928      0.975854
  H      -2.893491     -5.806830      2.193878
  H      -2.560017     -4.731059      0.809419

92
RD5-TS1
 Rh      -9.491303     -5.013381     -0.106808
  C      -5.543573     -5.842159     -0.430093
  O      -7.864352     -5.950355     -1.140401
  C      -7.001861     -5.431649     -0.375495
  O      -7.429933     -4.602478      0.496981
  C      -5.191347     -6.334146     -1.844001
  C      -4.656578     -4.657431     -0.015393
  C      -5.417381     -6.996306      0.595449
  H      -4.152018     -6.697664     -1.865859
  H      -5.854266     -7.152437     -2.158278
  H      -5.288278     -5.521537     -2.581497
  H      -3.602602     -4.974751      0.011201
  H      -4.938786     -4.278189      0.977837
  H      -4.742439     -3.828257     -0.736524
  H      -5.698945     -6.656889      1.604999
  H      -6.069956     -7.838249      0.316737
  H      -4.378425     -7.360263      0.625120
  N      -9.600650     -3.732103     -1.681700
  C      -9.205977     -2.388904      0.095629
  C      -9.029552     -2.434576     -1.402694
  H     -10.173051     -2.121524      0.521394
  H      -9.654430     -1.649010     -1.868566
  C      -9.690084     -8.224968      0.590880
  C     -10.368365     -6.986574      0.672546
  C      -8.868957     -8.586076      1.644662
  H      -9.814113     -8.861507     -0.286500
  C     -10.178437     -6.118149      1.804536
  C     -11.202093     -6.275875     -0.283812
  C      -9.333410     -6.516595      2.869998
  C     -10.935547     -4.881660      1.561682
  C      -8.696424     -7.741836      2.775621
  H      -9.204136     -5.876240      3.743312
  H      -8.047076     -8.075687      3.588464
  H      -8.339962     -9.541483      1.614037
  C     -11.637375     -5.045077      0.308390
  H     -11.515259     -6.654819     -1.253551
  C     -12.610333     -4.106425     -0.325478
  C     -11.096558     -3.791025      2.544489
  C     -12.380916     -3.314586      2.868366
  C      -9.979947     -3.244459      3.207388
  C     -12.542542     -2.315352      3.832794
  H     -13.257833     -3.747628      2.382988
  C     -10.143245     -2.243649      4.165805
  H      -8.975882     -3.589632      2.949852
  C     -11.425590     -1.776453      4.479053
  H     -13.544022     -1.957555      4.085847
  H      -9.267618     -1.810365      4.650623
  H     -11.554751     -0.991138      5.228392
  H     -13.636876     -4.382969     -0.032006
  H     -12.537801     -4.175001     -1.419398
  H     -12.438353     -3.067819     -0.011984
  H      -8.412642     -2.684533      0.775427
  C      -7.585300     -2.243549     -1.880213
  H      -7.558389     -2.431413     -2.963484
  H      -6.942535     -2.986125     -1.387720
  C      -7.091708     -0.824762     -1.542676
  H      -6.043744     -0.704328     -1.858436
  H      -7.684082     -0.084312     -2.103608
  C      -7.224658     -0.587420     -0.059681
  C      -8.422083     -0.065161      0.493856
  C      -6.223960     -1.014864      0.830957
  C      -8.578998      0.087832      1.885437
  C      -6.386428     -0.889281      2.206452
  C      -7.559156     -0.314473      2.751491
  H      -9.189061      0.336091     -0.174206
  H      -5.310351     -1.465969      0.435387
  H      -9.485448      0.530175      2.302108
  H      -5.606568     -1.223085      2.893745
  C     -10.050642     -3.951405     -2.938052
  O      -9.946759     -3.165169     -3.859984
  O     -10.685000     -5.164775     -3.051269
  C     -10.857455     -5.701005     -4.345185
  H     -10.657849     -4.944839     -5.118437
  H     -11.888793     -6.071951     -4.441046
  C      -9.910154     -6.890060     -4.561207
 Cl      -8.206814     -6.354521     -4.449541
 Cl     -10.247695     -7.570886     -6.180080
 Cl     -10.227880     -8.163854     -3.312081
  O      -7.686685     -0.169882      4.089083
 Si      -7.056150      1.163636      4.993397
  C      -7.524969      0.797290      6.766718
  H      -8.619437      0.827868      6.917085
  H      -7.153778     -0.194511      7.081808
  H      -7.072353      1.551171      7.432540
  C      -7.853439      2.731681      4.328916
  H      -7.657045      2.853227      3.248928
  H      -8.947470      2.734872      4.487135
  H      -7.435646      3.616734      4.839357
  C      -5.194340      1.205355      4.732354
  H      -4.710733      0.272272      5.075143
  H      -4.938700      1.361451      3.669779
  H      -4.747737      2.038687      5.302363

92
RD5-TS3
 Rh      -9.205947     -5.140210     -0.201720
  C      -7.111116     -6.254862     -3.478529
  O      -9.094992     -6.107950     -2.092978
  C      -7.894917     -5.744323     -2.281072
  O      -7.380106     -4.995790     -1.383811
  C      -8.017106     -6.243244     -4.724606
  C      -5.859274     -5.396303     -3.705389
  C      -6.714382     -7.712251     -3.132712
  H      -7.476900     -6.685614     -5.576213
  H      -8.937502     -6.818814     -4.552532
  H      -8.306834     -5.215836     -4.997700
  H      -5.279605     -5.802865     -4.548589
  H      -5.213738     -5.383122     -2.815108
  H      -6.132510     -4.356908     -3.949551
  H      -6.093945     -7.753838     -2.223042
  H      -7.608867     -8.333264     -2.974046
  H      -6.133289     -8.143497     -3.962502
  N     -10.096942     -3.607971     -1.196004
  C      -8.445824     -2.619775      0.046638
  C      -9.362735     -2.365504     -1.118610
  H      -7.471624     -3.074568     -0.106529
  H     -10.063406     -1.546758     -0.874330
  C      -9.372688     -8.372661      0.248667
  C      -9.585743     -7.122576      0.875817
  C      -8.115917     -8.942260      0.347601
  H     -10.179716     -8.850702     -0.307965
  C      -8.518526     -6.457764      1.575021
  C     -10.719721     -6.213332      0.849242
  C      -7.249823     -7.080733      1.683046
  C      -9.012450     -5.147818      2.020122
  C      -7.067350     -8.306049      1.066587
  H      -6.447224     -6.610229      2.250948
  H      -6.097566     -8.804178      1.136998
  H      -7.919180     -9.903727     -0.132586
  C     -10.403905     -5.053935      1.627873
  H     -11.675880     -6.413248      0.371641
  C     -11.372088     -3.952570      1.921636
  C      -8.260800     -4.220695      2.886574
  C      -8.870587     -3.643614      4.015773
  C      -6.915876     -3.907600      2.607551
  C      -8.158137     -2.761317      4.833645
  H      -9.897393     -3.909163      4.274010
  C      -6.209858     -3.027607      3.424884
  H      -6.435999     -4.325530      1.719895
  C      -6.829766     -2.445697      4.536853
  H      -8.646092     -2.317813      5.704873
  H      -5.178496     -2.773067      3.177624
  H      -6.281717     -1.738638      5.161867
  H     -11.935617     -4.182539      2.840925
  H     -12.093346     -3.858468      1.098854
  H     -10.865430     -2.989825      2.071740
  H      -8.742433     -2.386874      1.067495
  C      -8.545389     -1.957090     -2.346383
  H      -9.211457     -1.866823     -3.216477
  H      -7.809930     -2.747840     -2.561339
  C      -7.844579     -0.618388     -2.031023
  H      -7.024973     -0.439072     -2.744191
  H      -8.561632      0.204980     -2.173923
  C      -7.305110     -0.540279     -0.606013
  C      -8.038757      0.121251      0.417848
  C      -5.977544     -0.934685     -0.285792
  C      -7.499689      0.353233      1.676877
  C      -5.427422     -0.700564      0.966995
  C      -6.180550     -0.042269      1.970724
  H      -9.048991      0.477056      0.196628
  H      -5.374014     -1.431556     -1.051452
  H      -8.072159      0.860178      2.455515
  H      -4.407445     -1.022488      1.186213
  C     -11.365802     -3.560738     -1.657704
  O     -11.873398     -2.612447     -2.223483
  O     -12.048037     -4.721194     -1.371151
  C     -13.222303     -5.001469     -2.096348
  H     -13.549123     -4.127356     -2.679084
  H     -14.013932     -5.297557     -1.391539
  C     -12.988171     -6.174720     -3.055698
 Cl     -11.733532     -5.748699     -4.255615
 Cl     -14.541072     -6.519016     -3.874480
 Cl     -12.469606     -7.639418     -2.126436
  O      -5.714844      0.194475      3.195909
 Si      -4.199153      0.607653      3.906225
  C      -3.157640     -0.948075      4.086565
  H      -3.674762     -1.712322      4.688224
  H      -2.882190     -1.396999      3.118276
  H      -2.218804     -0.703399      4.612336
  C      -4.682940      1.288940      5.579760
  H      -5.374832      2.140281      5.478141
  H      -5.179243      0.520222      6.194275
  H      -3.793024      1.638114      6.129860
  C      -3.389886      1.878287      2.797513
  H      -3.115348      1.453012      1.818307
  H      -4.063525      2.733122      2.624885
  H      -2.468759      2.265270      3.265083

92
RD6
 Rh      -9.699243     -5.328876     -0.133847
  C      -5.820694     -6.346443      0.266405
  O      -7.963356     -6.335783     -0.870186
  C      -7.231760     -5.832134      0.029704
  O      -7.760403     -4.958493      0.797441
  C      -5.175101     -6.749604     -1.069507
  C      -4.983312     -5.283338      0.992499
  C      -6.008942     -7.590793      1.170253
  H      -4.196060     -7.220096     -0.886671
  H      -5.810529     -7.457429     -1.619692
  H      -5.017540     -5.869093     -1.712998
  H      -3.996215     -5.694709      1.255925
  H      -5.480867     -4.948759      1.914678
  H      -4.822662     -4.400919      0.351371
  H      -6.518298     -7.319087      2.109105
  H      -6.614001     -8.354820      0.658135
  H      -5.029847     -8.029882      1.419794
  N      -9.337148     -3.864968     -1.521250
  C      -9.076663     -2.101256      0.207817
  C      -8.770022     -2.559206     -1.218313
  H     -10.149632     -2.163202      0.426906
  H      -9.248948     -1.837395     -1.909876
  C     -10.630214     -8.460970      0.319658
  C     -11.047599     -7.109739      0.385021
  C     -10.049517     -9.020666      1.442068
  H     -10.770155     -9.031984     -0.599610
  C     -10.840097     -6.335954      1.580128
  C     -11.575123     -6.217997     -0.630223
  C     -10.251719     -6.942588      2.719529
  C     -11.269346     -4.953100      1.300703
  C      -9.869279     -8.269923      2.635506
  H     -10.117171     -6.376431      3.641986
  H      -9.420002     -8.758463      3.503454
  H      -9.721301    -10.062638      1.417825
  C     -11.823327     -4.935877     -0.033218
  H     -11.829659     -6.497372     -1.649573
  C     -12.463077     -3.791405     -0.752515
  C     -11.235813     -3.842476      2.280861
  C     -12.336158     -2.981532      2.441063
  C     -10.082622     -3.618010      3.062452
  C     -12.285149     -1.917320      3.349238
  H     -13.246345     -3.154977      1.863762
  C     -10.033255     -2.553627      3.964964
  H      -9.207445     -4.256379      2.922906
  C     -11.133497     -1.698242      4.112351
  H     -13.154777     -1.266432      3.471468
  H      -9.128628     -2.382888      4.554543
  H     -11.090555     -0.865092      4.818882
  H     -13.558252     -3.829743     -0.628906
  H     -12.234229     -3.851375     -1.825539
  H     -12.110904     -2.823717     -0.372121
  H      -8.552679     -2.729668      0.938193
  C      -7.253241     -2.464435     -1.464449
  H      -7.018300     -2.842720     -2.468142
  H      -6.730179     -3.089322     -0.723374
  C      -6.796058     -0.995352     -1.348299
  H      -5.709334     -0.876220     -1.476994
  H      -7.265304     -0.425551     -2.174976
  C      -7.238237     -0.357824     -0.069177
  C      -8.616548     -0.628533      0.402369
  C      -6.450781      0.514681      0.669881
  C      -9.046556     -0.007322      1.663610
  C      -6.945764      1.130181      1.827342
  C      -8.260783      0.912307      2.338321
  H      -9.215537     -0.048127     -0.352772
  H      -5.433354      0.743948      0.342933
  H     -10.039723     -0.246952      2.051959
  H      -6.292220      1.823063      2.363002
  C      -9.480472     -4.084757     -2.846272
  O      -9.140185     -3.329023     -3.743719
  O     -10.132016     -5.274858     -3.103607
  C     -10.080374     -5.779792     -4.414886
  H      -9.800278     -4.996384     -5.134133
  H     -11.070093     -6.187720     -4.669386
  C      -9.065220     -6.928542     -4.523062
 Cl      -7.406624     -6.323669     -4.211937
 Cl      -9.170444     -7.592811     -6.186896
 Cl      -9.470724     -8.224990     -3.336677
  O      -8.743139      1.538944      3.404593
 Si      -8.047923      2.482017      4.686947
  C      -6.782377      1.377199      5.520119
  H      -7.278510      0.498034      5.964530
  H      -6.005403      1.015262      4.826709
  H      -6.270556      1.919759      6.333106
  C      -9.514826      2.859984      5.772927
  H     -10.291864      3.397419      5.205341
  H      -9.961429      1.938396      6.180891
  H      -9.215867      3.496502      6.622429
  C      -7.310072      4.043103      3.949039
  H      -6.414328      3.874331      3.330610
  H      -8.056722      4.573031      3.334484
  H      -7.011713      4.721995      4.766468

92
RD6-TS
  C      -0.324011     -0.417621     -3.389304
  H      -0.121944     -1.371697     -3.902841
  H      -1.223659     -0.540929     -2.769018
  H      -0.533619      0.336551     -4.163163
  C      -0.295811     -4.673193     -0.765405
  H      -0.497073     -5.312316      0.096719
  C      -0.153323     -0.057429      2.323644
  C       0.305400     -2.656815      2.427852
  H      -1.241270     -0.135716      2.307086
  H      -0.116946      2.083301      2.215938
  C      -1.081570     -3.171850      2.445230
  C      -1.491410     -4.101508      3.418218
  C      -2.032650     -2.682283      1.526264
  C      -2.825879     -4.516272      3.486116
  H      -0.771356     -4.477502      4.147502
  C      -3.361227     -3.104735      1.591746
  H      -1.717073     -1.981213      0.749597
  C      -3.762925     -4.013596      2.578590
  H      -3.136901     -5.222548      4.259892
  H      -4.090202     -2.730264      0.870136
  H       0.863695     -5.423911      2.307110
  H      -0.749472     -3.686862     -0.680609
  H       0.263707     -5.996580     -3.712883
  C      -1.625018     -5.979509     -1.797864
  C      -2.871642     -6.011117     -1.133850
  H      -0.990116     -6.869330     -1.774910
  H      -3.122572     -6.860453     -0.500251
 Rh       1.515634     -2.397285      0.671002
  C       0.878691      0.022590     -2.537935
  O       2.287410     -1.141108     -0.933156
  C       1.134501     -0.985090     -1.423088
  O       0.173810     -1.651545     -0.903511
  C       0.554316      1.362957     -1.832133
  C       2.140674      0.173687     -3.403730
  H       0.361910      2.141094     -2.587807
  H      -0.339182      1.272000     -1.194697
  H       1.397516      1.689337     -1.204707
  H       1.970111      0.925061     -4.190294
  H       2.407079     -0.777548     -3.891721
  H       3.000089      0.489099     -2.795589
  N       2.005337     -4.106564     -0.395153
  C       1.099931     -4.755855     -1.334123
  H       1.380862     -5.823062     -1.375183
  C       2.704141      0.155879      2.405175
  C       2.080113     -1.113585      2.481474
  C       1.898779      1.275188      2.309756
  H       3.792081      0.233735      2.425444
  C       0.647720     -1.224359      2.420381
  C       2.622248     -2.459748      2.502372
  C       0.480012      1.170271      2.276774
  H       2.358114      2.265728      2.262645
  C       1.535777     -3.394008      2.590927
  H       3.677007     -2.716711      2.547237
  C       1.699651     -4.870375      2.754912
  H      -4.808713     -4.322899      2.645871
  H       1.741081     -5.126361      3.826834
  H       2.637570     -5.198266      2.287750
  C       1.132398     -4.236462     -2.772719
  H       2.112447     -4.451018     -3.220416
  H       0.970134     -3.151420     -2.780966
  C      -0.009939     -4.948260     -3.515273
  H      -0.217904     -4.473490     -4.486402
  C      -1.255915     -4.900882     -2.657553
  C      -2.192567     -3.823568     -2.793272
  C      -3.387796     -3.844432     -2.123105
  C      -3.759731     -4.948292     -1.281701
  H      -1.937223     -2.986266     -3.444909
  H      -4.109159     -3.030883     -2.227251
  C       3.261758     -4.611129     -0.474021
  O       3.640460     -5.470702     -1.251460
  O       4.100340     -4.068991      0.473429
  C       5.485281     -4.235887      0.276125
  H       5.683552     -5.001210     -0.488085
  H       5.946024     -4.532760      1.229980
  C       6.134302     -2.916837     -0.170462
 Cl       5.426109     -2.354102     -1.713168
 Cl       7.888958     -3.217290     -0.362959
 Cl       5.883596     -1.647130      1.097496
  O      -4.941784     -4.876463     -0.692190
 Si      -6.110935     -6.077802     -0.218229
  C      -5.354773     -7.240700      1.049157
  H      -4.743940     -8.029897      0.581486
  H      -4.726190     -6.694456      1.771037
  H      -6.156126     -7.745487      1.615574
  C      -6.590302     -6.971402     -1.792486
  H      -7.030018     -6.276942     -2.526151
  H      -5.717797     -7.459525     -2.257793
  H      -7.334396     -7.757627     -1.581272
  C      -7.465835     -5.035891      0.525801
  H      -7.068083     -4.413244      1.344191
  H      -7.918132     -4.365754     -0.222779
  H      -8.262602     -5.674582      0.941544

92
RD7
  C      -0.702304     -0.834928     -3.780143
  H      -1.369470     -1.706836     -3.859091
  H      -1.206577     -0.076047     -3.159432
  H      -0.558912     -0.410969     -4.786346
  C      -0.987740     -5.748311     -1.651965
  H      -1.564265     -5.087496     -0.991382
  C      -1.779081     -1.056560      1.686126
  C      -1.248272     -3.638381      1.802101
  H      -2.834786     -1.175963      1.439597
  H      -1.820259      1.082797      1.694041
  C      -2.555034     -4.223677      1.439999
  C      -3.094117     -5.308475      2.155723
  C      -3.272279     -3.707606      0.340164
  C      -4.305810     -5.883187      1.762638
  H      -2.569563     -5.702612      3.027957
  C      -4.484324     -4.281690     -0.042301
  H      -2.846222     -2.895537     -0.252790
  C      -4.997238     -5.380705      0.656396
  H      -4.708158     -6.731624      2.321015
  H      -5.020098     -3.885680     -0.908375
  H      -0.607479     -6.393023      1.831415
  H      -0.888899     -5.205042     -2.611578
  H       0.700154     -8.832889     -0.874272
  C      -1.834946     -9.440858     -2.152088
  C      -3.226484     -9.404311     -2.223779
  H      -1.327309    -10.407830     -2.230295
  H      -3.790217    -10.329945     -2.344512
 Rh       0.310024     -3.176230      0.343077
  C       0.658695     -1.226508     -3.180453
  O       1.409238     -1.878152     -0.955545
  C       0.462803     -1.846613     -1.809167
  O      -0.600415     -2.476339     -1.503636
  C       1.597261     -0.012154     -3.075975
  C       1.323588     -2.346928     -4.026210
  H       1.765622      0.415723     -4.076540
  H       1.157764      0.773062     -2.438169
  H       2.569840     -0.300956     -2.650502
  H       1.524048     -1.975727     -5.043643
  H       0.655200     -3.221453     -4.117680
  H       2.283196     -2.667521     -3.589565
  N       1.154383     -4.701257     -0.958443
  C       0.401862     -5.999394     -1.078805
  H       0.322812     -6.395915     -0.060548
  C       0.988639     -0.741612      2.397342
  C       0.426261     -2.040838      2.269994
  C       0.167903      0.344738      2.182703
  H       2.036021     -0.619863      2.679042
  C      -0.959494     -2.201706      1.892438
  C       1.005116     -3.364961      2.350944
  C      -1.208558      0.188756      1.835122
  H       0.572965      1.353897      2.293670
  C      -0.045906     -4.336324      2.182745
  H       2.033912     -3.604894      2.618752
  C       0.132911     -5.804779      2.387723
  H      -5.921934     -5.857135      0.322390
  H      -0.001362     -6.031630      3.459248
  H       1.147326     -6.112622      2.101095
  C       1.147256     -7.015422     -1.948368
  H       2.195231     -7.124824     -1.626248
  H       1.156561     -6.654409     -2.992724
  C       0.441923     -8.373369     -1.847208
  H       0.844828     -9.056044     -2.612767
  C      -1.067379     -8.278795     -1.972330
  C      -1.742651     -7.047192     -1.864891
  C      -3.138787     -7.005094     -1.958022
  C      -3.899496     -8.170762     -2.123491
  H       1.176197     -4.260947     -1.883543
  H      -3.667895     -6.054547     -1.882525
  C       2.514146     -4.881776     -0.525170
  O       2.818447     -5.421856      0.503790
  O       3.342015     -4.389737     -1.443185
  C       4.747678     -4.486770     -1.195390
  H       5.103065     -5.488148     -1.504432
  H       4.962906     -4.331290     -0.123001
  C       5.475310     -3.419333     -2.026139
 Cl       5.120448     -3.630454     -3.779916
 Cl       7.224836     -3.662871     -1.723462
 Cl       4.972465     -1.773196     -1.489612
  O      -5.244882     -8.048327     -2.131492
 Si      -6.548957     -8.845299     -2.898319
  C      -6.436926     -8.529430     -4.752745
  H      -6.555622     -7.455729     -4.994193
  H      -5.467014     -8.870895     -5.156481
  H      -7.227345     -9.088770     -5.283530
  C      -8.069319     -8.046818     -2.139853
  H      -8.122581     -8.236819     -1.050924
  H      -8.078666     -6.953093     -2.305433
  H      -8.979815     -8.468877     -2.598756
  C      -6.528256    -10.699926     -2.540985
  H      -5.729970    -11.224662     -3.096886
  H      -6.403288    -10.907807     -1.460482
  H      -7.487075    -11.150810     -2.858475

92
RD10
  C       0.377385     -0.515967     -3.742987
  H       0.693659     -1.485345     -4.160735
  H      -0.637143     -0.631588     -3.333762
  H       0.338119      0.207346     -4.572307
  C      -0.064933     -4.859273     -0.917525
  H      -0.289736     -5.510365     -0.061599
  C      -0.875069     -0.394269      2.278728
  C      -0.034001     -2.897587      2.242915
  H      -1.930001     -0.625188      2.123049
  H      -1.165438      1.729424      2.362984
  C      -1.312769     -3.617870      2.054580
  C      -1.645198     -4.726068      2.853655
  C      -2.238023     -3.181959      1.084029
  C      -2.866723     -5.386605      2.683862
  H      -0.952335     -5.062688      3.627018
  C      -3.456745     -3.841664      0.917686
  H      -1.980789     -2.336131      0.441790
  C      -3.774908     -4.947845      1.715582
  H      -3.114772     -6.238362      3.322478
  H      -4.168694     -3.486348      0.167680
  H       0.974861     -5.532752      2.011371
  H      -0.465621     -3.863635     -0.704932
  H      -0.101886     -4.840277     -4.309988
  C      -0.476663     -6.791106     -2.430939
  C      -1.430124     -7.759570     -2.385781
  H       0.568886     -7.079855     -2.572990
  H      -1.165839     -8.813095     -2.486954
 Rh       1.356498     -2.336814      0.670933
  C       1.361248     -0.027788     -2.668295
  O       2.352813     -1.023646     -0.689485
  C       1.361177     -0.976348     -1.473622
  O       0.348391     -1.696947     -1.180127
  C       0.915362      1.347922     -2.113849
  C       2.782385      0.089755     -3.244865
  H       0.924793      2.094537     -2.923926
  H      -0.102733      1.302944     -1.694092
  H       1.600807      1.689520     -1.323740
  H       2.785610      0.802590     -4.084467
  H       3.143164     -0.880896     -3.620441
  H       3.492219      0.438076     -2.482694
  N       2.165350     -3.916605     -0.355501
  C       1.423967     -4.759942     -1.276103
  H       1.870746     -5.765223     -1.199782
  C       1.879971      0.223974      2.752152
  C       1.458451     -1.121458      2.634090
  C       0.926014      1.220489      2.647480
  H       2.929657      0.456293      2.937913
  C       0.079902     -1.434706      2.378209
  C       2.197548     -2.371503      2.627389
  C      -0.441394      0.913099      2.419025
  H       1.225883      2.266054      2.754771
  C       1.265200     -3.457345      2.523368
  H       3.268065     -2.474349      2.785742
  C       1.643832     -4.901314      2.609968
  H      -4.733796     -5.457249      1.590295
  H       1.592436     -5.242622      3.657282
  H       2.673015     -5.040204      2.252465
  C       1.451625     -4.351954     -2.780796
  H       2.135315     -5.007393     -3.337196
  H       1.838740     -3.331201     -2.890266
  C       0.001256     -4.445272     -3.288724
  H      -0.470144     -3.452217     -3.259981
  C      -0.767013     -5.349073     -2.250992
  C      -2.212300     -5.051339     -2.167918
  C      -3.177054     -6.007709     -2.148589
  C      -2.812319     -7.393763     -2.221009
  H      -2.491671     -3.997625     -2.078438
  H      -4.237501     -5.768855     -2.051361
  C       3.500544     -4.116167     -0.397540
  O       4.094540     -4.867102     -1.152544
  O       4.146830     -3.397864      0.587524
  C       5.544594     -3.279505      0.536473
  H       5.981254     -3.979300     -0.191741
  H       5.949242     -3.483578      1.539333
  C       5.958696     -1.849322      0.150652
 Cl       5.524209     -1.512295     -1.551205
 Cl       7.736807     -1.718895      0.356957
 Cl       5.149766     -0.652314      1.235914
  O      -3.761854     -8.262177     -2.139063
 Si      -3.932221    -10.017741     -1.921629
  C      -3.132636    -10.827440     -3.405985
  H      -3.473835    -10.338160     -4.333586
  H      -2.031789    -10.811325     -3.385596
  H      -3.446827    -11.884017     -3.457639
  C      -5.781104    -10.206421     -1.889404
  H      -6.221698     -9.602872     -1.080260
  H      -6.234013     -9.888941     -2.842180
  H      -6.056431    -11.259998     -1.714548
  C      -3.135968    -10.360599     -0.265065
  H      -2.054028    -10.151588     -0.257376
  H      -3.613506     -9.749202      0.517722
  H      -3.276389    -11.420267      0.008288

92
RD10-TS
  C      -0.393719      0.259880     -2.828821
  H      -0.772993     -0.732528     -3.123269
  H      -1.034106      0.638303     -2.019015
  H      -0.499632      0.931028     -3.695453
  C      -0.889472     -4.030500     -0.214199
  H      -0.898742     -4.388522      0.825611
  C       0.379357      0.323407      2.932412
  C       0.712649     -2.297530      2.918644
  H      -0.690284      0.300895      3.145284
  H       0.504924      2.461492      2.855448
  C      -0.659450     -2.761047      3.215985
  C      -0.897029     -3.733691      4.203841
  C      -1.760288     -2.201425      2.537646
  C      -2.201079     -4.137987      4.505293
  H      -0.059810     -4.160674      4.758342
  C      -3.061495     -2.602402      2.843821
  H      -1.583860     -1.466516      1.748644
  C      -3.286641     -3.572695      3.828985
  H      -2.371468     -4.889256      5.280478
  H      -3.903592     -2.155379      2.308901
  H       1.112300     -5.087241      2.682240
  H      -1.054773     -2.947924     -0.206797
  H      -0.886083     -5.554940     -3.139322
  C      -2.188719     -6.120764     -0.833988
  C      -3.173751     -6.763491     -1.544484
  H      -1.586032     -6.675570     -0.110185
  H      -3.374894     -7.827642     -1.402043
 Rh       1.595803     -2.066083      0.952315
  C       1.078036      0.193831     -2.394600
  O       2.396745     -1.028979     -0.766415
  C       1.243829     -0.710650     -1.177545
  O       0.240571     -1.148608     -0.522197
  C       1.566814      1.597826     -1.965725
  C       1.960177     -0.347516     -3.538236
  H       1.482631      2.297565     -2.812197
  H       0.957925      1.991528     -1.135981
  H       2.616365      1.564450     -1.637066
  H       1.916959      0.335443     -4.401039
  H       1.615691     -1.338530     -3.876595
  H       3.006159     -0.447585     -3.213980
  N       1.620020     -3.799504     -0.164361
  C       0.481685     -4.346301     -0.852559
  H       0.597845     -5.445717     -0.877929
  C       3.200888      0.398133      2.442956
  C       2.538044     -0.840060      2.628502
  C       2.453761      1.558262      2.522645
  H       4.273611      0.419724      2.243421
  C       1.119051     -0.883097      2.854105
  C       3.006657     -2.212487      2.542898
  C       1.054556      1.520470      2.775231
  H       2.945443      2.525901      2.396642
  C       1.916695     -3.091584      2.841659
  H       4.033873     -2.522465      2.369375
  C       2.042147     -4.576210      2.964312
  H      -4.304349     -3.887557      4.074864
  H       2.277597     -4.845976      4.007490
  H       2.858673     -4.936295      2.324918
  C       0.374823     -3.908068     -2.351249
  H       1.277351     -4.344461     -2.828900
  H       0.411675     -2.816283     -2.433107
  C      -0.799834     -4.471582     -3.017642
  H      -1.294229     -3.891242     -3.798483
  C      -1.941476     -4.727751     -1.016447
  C      -2.767515     -4.036627     -1.949407
  C      -3.793230     -4.689378     -2.662232
  C      -3.995806     -6.062963     -2.489433
  H      -2.681888     -2.948260     -2.016470
  H      -4.418440     -4.119416     -3.347147
  C       2.784439     -4.385515     -0.535282
  O       2.909252     -5.228191     -1.412945
  O       3.846251     -3.960874      0.224657
  C       5.142239     -4.357770     -0.160922
  H       5.103222     -5.121005     -0.951537
  H       5.664304     -4.758402      0.720999
  C       5.948582     -3.159999     -0.682269
 Cl       5.182223     -2.492364     -2.154285
 Cl       7.601048     -3.742394     -1.052968
 Cl       6.054887     -1.871091      0.582611
  O      -4.896601     -6.785710     -3.127771
 Si      -6.217922     -6.647109     -4.242121
  C      -7.776147     -6.644909     -3.206850
  H      -7.839463     -7.547931     -2.578367
  H      -7.829109     -5.761664     -2.548869
  H      -8.661036     -6.628137     -3.866440
  C      -6.053447     -8.189073     -5.284866
  H      -5.101752     -8.205012     -5.841705
  H      -6.095713     -9.088860     -4.648921
  H      -6.874399     -8.252956     -6.018281
  C      -6.060984     -5.066776     -5.246496
  H      -6.299742     -4.173727     -4.644660
  H      -5.058964     -4.942276     -5.689089
  H      -6.783176     -5.099432     -6.079745

92
RD11
  C      -0.571679      0.251265     -2.710327
  H      -0.979695     -0.735426     -2.984523
  H      -1.157064      0.634311     -1.861861
  H      -0.722241      0.927833     -3.566078
  C      -0.853784     -4.126647     -0.059820
  H      -0.764580     -4.499155      0.969031
  C       0.465015      0.340936      2.921031
  C       0.803073     -2.280556      2.950620
  H      -0.595463      0.323327      3.176272
  H       0.583987      2.477179      2.791494
  C      -0.556562     -2.742255      3.303204
  C      -0.756661     -3.695406      4.317653
  C      -1.681433     -2.203561      2.647932
  C      -2.047743     -4.103723      4.666074
  H       0.100370     -4.103513      4.855984
  C      -2.969789     -2.609273      2.999838
  H      -1.533942     -1.479422      1.842982
  C      -3.157640     -3.561906      4.009777
  H      -2.188495     -4.836566      5.464624
  H      -3.831182     -2.175655      2.484765
  H       1.199822     -5.075355      2.759783
  H      -1.010321     -3.038759     -0.029011
  H      -0.713624     -5.672483     -3.081985
  C      -2.704811     -5.839681     -0.252531
  C      -3.710708     -6.457057     -1.000641
  H      -2.492712     -6.193971      0.759299
  H      -4.266960     -7.282294     -0.548972
 Rh       1.611140     -2.087003      0.948183
  C       0.922657      0.164390     -2.366779
  O       2.320019     -1.046540     -0.799417
  C       1.147125     -0.742614     -1.162490
  O       0.177611     -1.197539     -0.468444
  C       1.461708      1.560151     -1.972202
  C       1.724252     -0.392808     -3.561757
  H       1.345186      2.258602     -2.815778
  H       0.908238      1.969138     -1.111331
  H       2.526973      1.506760     -1.702882
  H       1.629177      0.285845     -4.423863
  H       1.350842     -1.382985     -3.868674
  H       2.788618     -0.498363     -3.306577
  N       1.621668     -3.832092     -0.153000
  C       0.471887     -4.386734     -0.842225
  H       0.614912     -5.482427     -0.886679
  C       3.264213      0.406443      2.318976
  C       2.612376     -0.827562      2.562521
  C       2.518869      1.567494      2.399444
  H       4.326694      0.423568      2.070667
  C       1.202991     -0.866716      2.841938
  C       3.080634     -2.200598      2.490754
  C       1.131346      1.534856      2.710404
  H       3.003106      2.531678      2.226384
  C       2.003890     -3.074979      2.847119
  H       4.101608     -2.511824      2.288592
  C       2.137552     -4.556270      2.997783
  H      -4.165200     -3.876606      4.295174
  H       2.411254     -4.803165      4.037395
  H       2.931661     -4.927762      2.337209
  C       0.310316     -3.919521     -2.300205
  H       1.233095     -4.195190     -2.834324
  H       0.199459     -2.828385     -2.328598
  C      -0.865087     -4.585846     -2.991159
  H      -1.034153     -4.177352     -3.997516
  C      -1.971524     -4.779558     -0.776927
  C      -2.234008     -4.354641     -2.167671
  C      -3.346462     -5.003462     -2.875210
  C      -4.045783     -6.067819     -2.337942
  H      -2.350752     -3.253808     -2.199360
  H      -3.592260     -4.671811     -3.887205
  C       2.782977     -4.426751     -0.520313
  O       2.908785     -5.301103     -1.362816
  O       3.857035     -3.958182      0.206447
  C       5.148981     -4.321233     -0.217911
  H       5.105345     -5.100714     -0.992623
  H       5.717612     -4.689001      0.649580
  C       5.897804     -3.108772     -0.791198
 Cl       5.054127     -2.484637     -2.239168
 Cl       7.551095     -3.648930     -1.221452
 Cl       6.020605     -1.795465      0.448851
  O      -4.974789     -6.678201     -3.061772
 Si      -6.219628     -7.868261     -2.859120
  C      -5.482902     -9.401649     -2.058487
  H      -4.586792     -9.742870     -2.603154
  H      -5.215781     -9.277270     -0.996058
  H      -6.226548    -10.215643     -2.109725
  C      -6.772724     -8.219007     -4.607490
  H      -7.118401     -7.299814     -5.108370
  H      -5.953310     -8.653121     -5.203363
  H      -7.608845     -8.938206     -4.608037
  C      -7.564031     -7.071875     -1.823602
  H      -7.201952     -6.748280     -0.833285
  H      -7.977752     -6.189487     -2.339462
  H      -8.391854     -7.782058     -1.658555

92
RD12
  C      -0.294261     -1.445178     -3.162314
  H       0.613351     -2.005156     -3.441513
  H      -0.996684     -2.126635     -2.653794
  H      -0.778530     -1.094599     -4.087291
  C      -0.994655     -4.130146      0.562596
  H      -0.933074     -3.538527      1.486531
  C       1.303503      0.690811      2.694036
  C       1.281666     -1.916363      3.111449
  H       0.318054      0.877958      3.121398
  H       1.674500      2.729784      2.165001
  C      -0.072621     -2.123882      3.662782
  C      -0.286547     -2.973004      4.764731
  C      -1.183118     -1.501530      3.054107
  C      -1.581538     -3.215908      5.228962
  H       0.561020     -3.438219      5.270653
  C      -2.473957     -1.749852      3.521430
  H      -1.039281     -0.878229      2.170188
  C      -2.678103     -2.614738      4.602711
  H      -1.736023     -3.878799      6.083417
  H      -3.325136     -1.276661      3.025713
  H       1.219419     -4.735292      3.321420
  H      -1.165237     -3.387095     -0.236169
  H      -0.301856     -7.480303      0.797713
  C      -3.445536     -4.526717      0.949934
  C      -4.601288     -5.302653      0.918069
  H      -3.514733     -3.471674      1.231584
  H      -5.574230     -4.877347      1.172393
 Rh       1.704252     -2.023765      0.978093
  C       0.053623     -0.229889     -2.263855
  O       1.926052     -1.086185     -0.947252
  C       0.682585     -0.822022     -1.014928
  O      -0.027143     -1.180296     -0.020834
  C      -1.227496      0.536119     -1.892051
  C       1.063462      0.684088     -2.974337
  H      -1.699776      0.937577     -2.802239
  H      -1.949466     -0.118721     -1.382281
  H      -1.003112      1.381652     -1.222235
  H       0.610840      1.099996     -3.888121
  H       1.971666      0.128447     -3.248347
  H       1.362582      1.524500     -2.327243
  N       1.321373     -3.804888     -0.228336
  C       0.344133     -4.824609      0.298603
  H       0.777235     -5.209185      1.230224
  C       3.935291      0.212264      1.639774
  C       3.178504     -0.862353      2.181111
  C       3.370885      1.469007      1.637118
  H       4.932531      0.034194      1.235022
  C       1.844332     -0.627703      2.690284
  C       3.413502     -2.289250      2.227971
  C       2.066472      1.709657      2.169086
  H       3.933542      2.309821      1.224501
  C       2.298660     -2.915335      2.895372
  H       4.320467     -2.805441      1.914732
  C       2.249533     -4.360530      3.268985
  H      -3.689986     -2.823617      4.958896
  H       2.701760     -4.489081      4.267026
  H       2.826925     -4.961686      2.554858
  C       0.189272     -5.986903     -0.686661
  H       1.165944     -6.449932     -0.900627
  H      -0.216823     -5.602906     -1.640337
  C      -0.766583     -7.028627     -0.099241
  H      -0.905949     -7.854521     -0.813381
  C      -2.190578     -5.060644      0.615455
  C      -2.104647     -6.420220      0.265505
  C      -3.266912     -7.202267      0.240947
  C      -4.521476     -6.655929      0.541903
  H      -3.218917     -8.255430     -0.046657
  C       2.613842     -4.331686     -0.558318
  O       3.278150     -5.005336      0.178884
  O       2.918565     -3.963728     -1.808778
  C       4.229851     -4.220211     -2.301828
  H       4.126210     -4.672330     -3.297302
  H       4.774107     -4.895104     -1.627846
  C       5.011670     -2.909374     -2.442567
 Cl       4.175339     -1.795111     -3.560010
 Cl       6.626441     -3.331711     -3.080816
 Cl       5.180379     -2.135578     -0.818354
  O      -5.632210     -7.427870      0.468850
 Si      -6.687072     -7.543511     -0.874369
  C      -7.734811     -5.983063     -0.917401
  H      -8.305658     -5.863705      0.018231
  H      -7.094768     -5.093618     -1.043431
  H      -8.454766     -6.001064     -1.752770
  C      -7.679761     -9.098557     -0.573297
  H      -7.016577     -9.979460     -0.580944
  H      -8.195647     -9.066729      0.400238
  H      -8.442063     -9.238555     -1.357116
  C      -5.637468     -7.672402     -2.429041
  H      -5.010231     -6.775249     -2.558712
  H      -4.971142     -8.550238     -2.393847
  H      -6.281226     -7.768033     -3.320020
  H       0.930555     -3.399283     -1.084355

80
RD13
  C       2.460342     -0.467939     -1.870587
  H       2.435925     -1.566086     -1.851550
  H       1.557054     -0.099755     -1.362157
  H       2.416188     -0.154515     -2.924855
  C       2.365580     -3.514785      2.374284
  H       1.533630     -3.827279      3.024889
  C       1.944097      2.418131      2.485392
  C       2.211449      0.423110      4.188387
  H       0.886236      2.241670      2.285235
  H       2.123859      4.099548      1.172753
  C       0.832450     -0.100112      4.240542
  C       0.185839     -0.235501      5.482422
  C       0.136989     -0.420168      3.057825
  C      -1.134903     -0.685073      5.542769
  H       0.710992      0.037632      6.400495
  C      -1.181823     -0.873109      3.126481
  H       0.638637     -0.335958      2.091510
  C      -1.818865     -1.005239      4.365702
  H      -1.633369     -0.783390      6.510212
  H      -1.714074     -1.131398      2.207730
  H       2.512180     -1.776798      5.888313
  H       2.057435     -2.596115      1.859732
  H       2.649146     -6.157789      2.984230
  C       1.392969     -5.209816      0.812291
  C       1.013468     -5.034314     -0.465158
  H       0.718572     -5.702158      1.522523
  H       0.045967     -5.380837     -0.837280
 Rh       3.754028     -0.225790      2.807585
  C       3.728867      0.099065     -1.216568
  O       4.798195      0.019839      0.961032
  C       3.746520     -0.193037      0.270339
  O       2.717073     -0.576281      0.911306
  C       3.740335      1.644184     -1.320322
  C       5.007321     -0.477779     -1.853044
  H       3.747512      1.942763     -2.379846
  H       2.843801      2.077454     -0.848806
  H       4.629541      2.066261     -0.828583
  H       5.043376     -0.217467     -2.921916
  H       5.029721     -1.575759     -1.770986
  H       5.903956     -0.077933     -1.359148
  N       4.505360     -2.264947      2.689366
  C       3.625631     -3.357718      3.241666
  H       3.377755     -3.053232      4.261712
  C       4.725440      2.893907      3.047492
  C       4.042673      1.825454      3.688220
  C       4.017087      3.679998      2.162947
  H       5.775960      3.089388      3.267624
  C       2.645425      1.585343      3.403824
  C       4.489008      0.758019      4.559300
  C       2.637140      3.441824      1.877981
  H       4.519777      4.511672      1.663484
  C       3.341769     -0.019526      4.957041
  H       5.492432      0.627394      4.961729
  C       3.361563     -1.089226      5.997856
  H      -2.850172     -1.363597      4.414599
  H       3.282068     -0.614408      6.991040
  H       4.307173     -1.647614      5.966526
  C       4.313890     -4.757280      3.212412
  H       4.461437     -5.153018      4.226899
  H       5.319309     -4.686512      2.767007
  C       3.403339     -5.661687      2.351717
  H       3.957139     -6.451059      1.822661
  C       2.681199     -4.685795      1.383525
  C       3.629217     -4.228071      0.298584
  C       3.263721     -4.054462     -0.980340
  C       1.879320     -4.331289     -1.441263
  H       4.676145     -4.058853      0.575378
  H       3.966735     -3.719716     -1.747178
  C       5.827243     -2.213971      3.245724
  O       6.063620     -2.249478      4.421281
  O       6.712542     -2.150303      2.242526
  C       8.086083     -1.895954      2.535302
  H       8.681891     -2.638888      1.988078
  H       8.274338     -1.975560      3.615089
  C       8.494092     -0.496971      2.046563
 Cl       8.227677     -0.329763      0.290162
 Cl      10.228875     -0.297255      2.424969
 Cl       7.531616      0.750726      2.930118
  O       1.497345     -4.001251     -2.551383
  H       4.595215     -2.374232      1.675344
